# Supplementary material for: Integrated analysis reveals potential long non-coding RNA biomarkers and their potential biological functions for disease free survival in gastric cancer patients
Source: Cancer Cell Int. 2019 May 7;19:123. doi: 10.1186/s12935-019-0846-6 (PMC6505118; doi:10.1186/s12935-019-0846-6)
Supplement: Supplementary file 1 — Additional file 1. Model cohort dataset. [file 12935_2019_846_MOESM1_ESM.xlsx]

## Sheet: Sheet 1
	DFS	DFS_MONTHS	SEX	AJCC_TUMOR_PATHOLOGIC_PT	AJCC_NODES_PATHOLOGIC_PN	AJCC_METASTASIS_PATHOLOGIC_PM	AJCC_PATHOLOGIC_TUMOR_STAGE	AGE	LINC02114	LINC00865	AL589740.1	PSMG3_AS1	WDFY3_AS2	SOX21_AS1	LINC02593	AL591242.1	AC004846.1	LINC02510	LINC01904	FRY_AS1	EGOT	SUCLG2_AS1	LINC01426	LINC00092	LINC00551	ARNTL2_AS1	RRN3P2	LINC00305	LINC01533	LINC00648	LINC00102	AC087071.1	TTTY14	LINC00654	LINC00905	LINC01139	AC079145.1	ADAMTS9_AS2	MIR4290HG	LINC00612	AC090197.1	AC092338.2	AC005906.2	CASC18	TDRG1	ACTA2_AS1	LINC01500	FGF13_AS1	AF131215.3
TCGA-CG-5719	0	1.02	0	1	0	1	1	0	0	1	0	1	1	1	0	0	1	0	0	0	1	0	1	1	0	0	0	1	1	0	0	1	0	1	0	1	0	1	0	1	1	0	0	1	0	1	1	1	0
TCGA-BR-8487	0	1.12	0	1	0	0	0	0	0	0	1	0	0	0	0	0	0	0	1	0	0	0	1	0	1	1	1	0	1	1	1	0	0	0	1	1	1	0	1	0	1	1	1	0	1	0	1	1	0
TCGA-BR-A4PF	0	1.15	1	1	1	0	1	1	0	0	0	0	0	0	0	1	0	0	0	0	0	1	0	0	0	1	0	0	0	0	0	1	0	1	0	0	0	0	0	0	0	0	0	0	1	0	0	0	0
TCGA-HU-8238	0	1.51	1	1	1	0	1	0	1	0	1	0	0	1	0	0	0	0	0	1	0	0	0	1	1	0	1	0	1	1	0	1	1	0	1	0	1	0	1	1	0	1	1	0	0	0	0	0	0
TCGA-HU-A4H0	0	2.1	1	1	1	0	1	1	0	0	0	1	0	0	0	1	0	0	0	0	0	0	0	0	0	1	0	0	0	0	0	0	1	0	0	0	0	0	0	0	0	0	0	0	0	0	1	0	1
TCGA-IP-7968	0	2.53	1	1	1	1	1	1	0	1	1	0	1	1	0	0	1	0	1	1	0	1	1	0	1	1	1	0	0	0	0	1	0	1	0	1	1	1	0	1	1	1	0	1	0	1	0	1	0
TCGA-CG-4301	0	3.02	0	1	1	1	1	1	0	1	1	0	1	1	1	1	0	0	0	0	0	0	1	1	0	0	1	0	0	1	0	0	0	1	0	0	0	1	0	0	1	0	0	0	0	1	1	0	0
TCGA-HU-A4GC	0	3.25	1	1	1	0	1	1	0	1	0	0	1	1	0	1	0	0	0	1	0	1	1	1	0	1	1	0	1	0	1	0	1	1	0	1	0	0	0	1	0	1	0	0	0	0	0	1	0
TCGA-BR-8384	0	3.71	1	1	1	0	1	1	0	1	0	1	1	0	1	1	1	0	0	1	1	1	1	1	0	0	1	0	0	1	1	1	1	1	1	1	1	1	0	1	1	1	1	1	0	1	1	1	0
TCGA-BR-8368	0	4.3	0	0	0	0	0	1	1	0	1	0	0	0	0	1	0	1	1	0	0	0	1	0	0	0	0	1	1	1	1	0	0	0	1	1	0	0	1	1	0	0	1	1	1	0	1	0	1
TCGA-BR-8483	0	5.39	1	1	1	0	1	0	0	1	0	1	0	0	0	0	1	0	0	1	1	0	0	1	0	0	1	0	0	0	1	1	1	1	1	1	1	1	1	0	0	1	0	1	0	0	1	1	0
TCGA-HU-A4G3	0	5.58	1	0	1	0	0	0	0	0	0	1	0	1	1	1	0	0	0	0	0	1	1	0	1	1	0	0	0	0	0	0	1	0	0	1	0	1	0	1	1	0	0	0	1	0	0	0	0
TCGA-SW-A7EB	0	5.78	1	1	1	0	1	0	0	1	0	1	1	1	1	1	0	0	0	1	1	1	1	1	0	0	0	0	0	1	1	0	1	1	0	1	1	0	0	1	1	1	0	1	0	1	0	1	0
TCGA-CG-5721	0	6.01	1	1	1	0	1	0	0	0	0	0	0	0	0	0	0	0	0	0	1	0	1	0	1	0	0	0	0	0	0	0	1	0	0	0	0	0	0	0	1	0	0	0	1	0	0	0	0
TCGA-FP-A9TM	0	6.21	1	0	1	0	1	1	0	0	1	1	0	1	1	1	0	0	0	0	0	1	0	1	1	1	1	0	0	1	1	1	1	0	1	0	1	1	1	1	1	1	0	1	0	1	0	1	1
TCGA-IN-A7NR	0	6.5	0	1	1	1	1	0	0	1	0	0	1	1	1	0	1	0	0	1	1	1	1	1	1	1	0	0	0	1	0	1	0	0	0	0	0	1	0	0	0	1	0	1	1	1	1	0	1
TCGA-HU-A4GT	0	6.5	0	1	0	0	0	1	0	0	1	0	1	0	0	0	0	0	0	0	0	0	0	0	0	0	0	0	0	0	1	1	0	0	0	0	0	0	0	1	0	0	0	0	1	0	0	0	0
TCGA-HU-A4GU	0	6.57	1	1	1	0	0	1	0	0	0	0	0	0	0	1	0	0	0	0	1	0	1	0	0	0	0	1	0	0	0	0	0	0	0	0	0	0	0	0	0	0	0	0	0	0	1	0	0
TCGA-BR-8381	0	7.36	1	1	1	0	0	0	0	0	1	1	1	0	0	1	1	1	1	1	1	0	1	1	0	1	1	1	1	1	1	1	1	0	1	1	1	1	1	1	1	0	1	1	1	1	0	0	0
TCGA-BR-8297	0	7.39	1	1	1	0	1	0	0	1	0	1	1	0	1	0	1	0	0	0	1	1	0	1	0	0	1	0	0	0	0	1	1	1	0	1	1	1	0	0	1	1	1	0	0	1	0	1	0
TCGA-BR-8676	0	7.52	1	1	1	0	1	0	0	0	0	0	1	1	1	0	0	0	0	1	0	1	0	0	0	1	0	0	1	1	0	0	1	0	0	0	0	0	0	0	0	0	0	0	0	0	0	0	0
TCGA-CG-4436	0	7.98	1	0	0	0	0	0	0	0	0	1	0	1	0	0	0	0	0	0	1	0	0	0	0	0	0	0	0	0	0	0	0	1	0	0	0	0	0	0	0	0	0	0	1	0	0	0	0
TCGA-CG-4437	0	8.05	1	0	1	0	0	1	0	0	0	0	0	1	0	0	0	0	0	0	0	0	1	1	0	1	0	0	0	0	1	0	1	0	0	0	0	0	0	0	1	0	0	1	0	1	0	0	0
TCGA-HU-A4GP	0	8.97	0	0	1	0	0	0	1	0	1	0	0	0	0	1	0	0	1	1	0	0	1	0	0	1	0	0	0	1	0	0	0	0	1	1	1	1	0	0	1	1	1	1	1	0	1	0	1
TCGA-BR-6710	0	8.97	1	0	0	0	0	0	0	1	0	1	1	1	1	0	0	0	0	0	0	1	1	1	0	0	0	0	0	0	0	0	1	0	0	0	1	1	0	0	0	0	0	0	0	0	1	0	0
TCGA-BR-8485	0	9.2	0	1	1	0	1	1	0	1	0	1	0	1	1	1	1	0	1	0	0	1	0	0	0	0	1	0	1	1	0	0	0	1	0	1	1	0	0	0	0	0	0	1	0	1	0	1	0
TCGA-BR-7197	0	9.2	1	1	0	0	0	1	0	0	0	1	0	0	0	1	0	0	0	1	0	0	0	0	0	0	0	0	0	1	1	1	0	1	1	1	1	1	0	0	1	1	1	0	1	1	0	0	1
TCGA-B7-A5TN	0	9.43	1	1	1	0	0	0	0	1	0	0	1	1	1	1	1	0	0	1	1	1	1	0	0	1	1	0	1	0	0	1	1	1	0	0	1	1	0	0	1	1	0	0	0	1	0	1	1
TCGA-B7-A5TK	0	9.46	1	1	1	0	1	0	0	1	1	0	0	0	0	0	0	0	1	1	1	0	0	0	1	1	1	0	0	1	0	1	1	0	0	1	0	1	0	0	0	0	0	0	0	1	0	0	0
TCGA-IN-A7NT	0	10.61	0	1	1	0	0	1	0	0	0	1	1	1	0	0	1	0	0	0	1	0	0	0	1	1	0	0	0	1	1	0	0	0	0	1	1	0	0	0	0	1	0	0	0	0	1	0	0
TCGA-BR-8690	0	10.68	0	1	1	0	1	0	1	0	1	1	1	0	0	0	1	0	0	1	0	0	1	1	1	0	1	1	1	1	1	1	0	0	1	1	0	1	1	0	1	1	1	1	1	1	1	1	1
TCGA-B7-A5TJ	0	11.01	1	1	1	0	0	1	0	0	0	0	1	0	0	0	0	0	0	1	1	0	0	0	1	0	0	0	0	0	0	1	1	0	0	1	1	0	0	0	0	1	0	0	0	0	0	1	0
TCGA-D7-A6EV	0	11.24	0	0	1	0	0	1	0	0	0	0	0	1	0	0	0	0	0	0	1	0	1	0	0	1	1	0	0	0	0	1	0	0	0	0	0	0	0	0	1	0	0	0	1	0	0	0	0
TCGA-D7-A6EX	0	11.3	0	1	1	0	1	1	0	1	0	0	1	1	1	1	1	0	0	0	0	1	0	1	0	0	0	0	0	0	0	0	0	0	0	0	1	0	0	0	0	0	0	1	0	1	0	1	0
TCGA-B7-5818	0	11.7	1	0	0	0	0	0	0	0	0	1	0	0	1	0	0	0	0	0	1	0	0	0	1	0	0	0	0	0	0	0	1	0	0	0	0	0	0	0	0	0	0	0	0	0	1	0	0
TCGA-HU-A4GH	0	11.76	1	0	0	0	0	1	1	0	1	1	1	1	1	0	1	1	0	1	1	1	1	0	0	0	1	1	0	1	0	1	0	0	0	1	1	0	0	0	0	0	1	1	1	0	0	0	0
TCGA-CD-5804	0	12.09	1	1	1	0	1	1	0	0	0	1	0	0	1	1	1	0	0	1	0	0	0	0	0	0	0	0	0	0	0	1	0	0	0	1	1	1	0	0	0	0	0	0	1	1	0	1	0
TCGA-CD-A4MH	0	12.19	0	1	0	0	0	1	0	1	0	0	0	0	0	1	1	0	0	1	1	0	0	1	1	0	1	0	0	1	1	1	0	1	0	0	1	0	0	0	1	1	0	1	1	1	0	1	1
TCGA-CD-A487	0	12.29	1	1	1	0	0	0	0	1	1	0	0	1	1	0	1	0	0	1	1	0	0	0	1	1	1	0	0	1	1	0	1	1	0	1	0	1	0	0	0	0	1	0	0	1	0	1	0
TCGA-CD-8529	0	12.29	1	1	0	1	1	1	0	1	0	1	0	0	0	0	1	0	0	1	1	1	1	1	0	0	1	0	0	0	1	1	1	1	0	0	0	1	0	1	1	1	0	1	0	1	1	1	1
TCGA-D7-6822	0	12.32	1	0	0	0	0	1	0	1	0	1	1	0	1	1	1	0	0	0	1	1	0	0	0	0	0	0	1	1	0	1	0	1	1	1	1	0	0	1	1	0	1	0	0	0	0	1	1
TCGA-CD-8528	0	12.32	0	1	0	0	1	0	0	0	0	0	0	0	0	0	0	0	0	0	1	0	0	0	1	0	0	0	0	0	0	0	0	0	1	0	0	0	0	0	0	0	0	0	1	0	1	0	1
TCGA-CD-8530	0	12.39	1	1	0	0	0	0	0	1	1	0	1	1	1	0	1	0	0	1	1	1	1	1	0	1	1	0	1	1	1	0	1	1	1	1	1	1	0	1	1	1	0	1	0	1	1	1	1
TCGA-CD-A48A	0	12.42	1	1	0	0	0	0	1	0	1	0	1	1	1	1	0	1	1	1	0	1	0	1	1	1	1	1	1	1	1	0	1	0	1	1	1	1	1	1	1	1	1	1	1	1	1	1	0
TCGA-IN-A6RJ	0	12.45	1	0	0	0	0	0	0	0	0	0	0	1	1	0	1	0	0	1	1	0	1	0	1	1	0	0	1	1	0	1	1	0	0	0	0	1	0	0	0	0	0	0	1	0	0	0	0
TCGA-CD-8526	0	12.52	0	1	1	0	1	1	1	1	1	0	0	1	1	1	1	1	1	1	0	1	1	1	0	1	1	0	0	1	1	1	0	1	0	1	1	1	0	1	0	0	1	1	1	0	1	1	0
TCGA-IN-A6RS	0	12.58	1	0	0	0	0	1	0	0	0	1	0	0	0	0	1	0	0	0	1	0	0	0	1	0	0	0	0	0	0	0	1	0	0	0	0	0	0	1	0	1	0	0	0	0	0	0	0
TCGA-CD-8531	0	12.58	0	1	1	0	1	1	0	0	0	1	0	0	0	0	0	1	0	1	0	0	0	0	0	0	1	0	0	1	1	0	0	0	0	0	0	0	0	0	1	1	0	0	0	0	1	0	1
TCGA-CD-8525	0	12.58	0	1	1	0	1	1	0	0	1	0	0	0	0	0	1	0	0	0	1	0	0	0	0	0	1	0	0	1	0	1	0	0	0	1	0	1	0	1	0	0	0	0	0	1	0	1	0
TCGA-D7-5578	0	12.65	1	1	1	0	1	1	0	0	0	1	0	0	1	1	0	0	0	0	0	0	0	1	0	0	0	1	0	0	0	0	0	0	0	0	0	1	0	0	0	0	0	0	0	0	0	0	0
TCGA-BR-8588	0	12.78	0	1	0	0	0	0	0	0	0	1	1	1	1	0	0	0	0	1	1	1	1	1	0	1	1	0	0	1	1	0	0	0	0	1	0	1	0	1	1	0	0	0	0	1	1	1	0
TCGA-CD-8535	0	12.81	1	1	1	0	1	0	1	0	1	1	1	1	0	1	1	0	0	1	0	1	0	1	1	0	0	1	1	0	1	1	0	1	1	1	1	0	1	0	0	0	0	1	1	0	0	0	1
TCGA-HU-A4H2	0	12.94	0	1	1	0	1	0	0	0	1	1	0	0	1	0	1	0	0	1	0	0	1	1	0	0	1	0	1	1	1	0	0	0	0	0	1	0	0	0	0	1	0	0	0	0	0	1	1
TCGA-CD-5799	0	13.01	1	0	1	0	0	0	0	0	0	0	0	1	0	0	1	0	0	0	1	1	1	0	1	0	0	0	0	0	0	0	1	0	0	1	1	0	0	0	0	0	0	1	1	0	1	0	0
TCGA-CD-5800	0	13.14	0	1	0	0	0	0	0	1	1	1	1	1	1	0	1	0	0	0	1	1	1	1	0	0	1	0	0	1	1	0	0	1	0	1	1	0	0	1	0	0	0	1	1	0	0	0	1
TCGA-CD-5798	0	13.4	1	1	0	0	0	1	0	0	0	0	1	1	1	0	0	0	0	0	1	0	1	0	1	1	0	0	0	0	0	1	1	0	0	1	0	1	0	0	1	0	1	1	0	1	1	1	1
TCGA-IN-AB1X	0	13.5	0	1	0	0	0	1	0	0	0	1	1	1	0	0	1	0	1	0	0	0	0	1	1	0	0	0	0	1	1	0	0	0	0	1	1	0	0	0	1	1	0	1	1	0	1	0	0
TCGA-BR-A4J8	0	13.5	0	1	1	0	1	1	0	1	0	0	1	0	1	0	0	0	1	0	1	1	1	1	1	0	0	0	1	0	1	0	0	1	1	0	1	1	0	0	1	1	0	1	1	1	0	1	0
TCGA-FP-8211	0	13.57	1	1	1	1	0	0	0	1	0	1	0	1	0	0	1	0	0	1	1	1	1	0	1	1	1	0	1	0	1	0	1	0	0	0	1	0	0	1	0	1	0	1	1	0	0	1	1
TCGA-BR-6457	0	13.67	1	1	0	0	0	1	0	0	0	1	1	0	1	1	0	0	0	1	1	1	1	1	1	0	0	0	0	0	0	1	1	1	0	1	1	1	0	1	1	0	1	1	1	1	1	1	1
TCGA-MX-A666	0	14.03	1	0	1	1	0	0	1	1	1	1	0	1	1	0	1	0	0	0	0	1	0	1	1	0	1	0	1	1	0	1	0	1	0	1	1	1	0	1	1	1	1	0	1	0	1	0	1
TCGA-F1-6874	0	14.45	1	0	0	0	0	1	1	0	1	0	0	0	0	1	0	1	1	1	1	0	0	1	1	1	0	1	1	1	1	1	1	0	1	1	0	1	0	1	1	1	0	0	1	0	1	0	1
TCGA-D7-A4Z0	0	14.75	0	0	1	0	0	0	0	1	0	1	0	1	1	1	1	1	0	1	1	0	0	1	0	0	1	0	0	0	0	0	0	0	1	1	0	1	0	1	1	1	0	0	0	1	0	1	0
TCGA-BR-8373	0	14.78	0	1	1	0	1	1	1	1	1	0	1	0	1	1	1	0	0	0	1	1	0	1	0	0	0	0	1	1	1	0	0	1	1	1	1	1	0	1	1	1	1	1	0	1	0	1	0
TCGA-D7-6528	0	15.21	0	0	0	0	0	1	0	0	0	0	0	0	0	0	0	0	0	0	0	1	1	0	1	0	0	0	1	1	1	1	0	1	1	0	1	0	1	0	0	0	0	1	0	0	0	0	0
TCGA-D7-A6F2	0	15.64	1	0	0	0	0	0	0	0	0	0	0	0	1	0	1	0	0	1	1	0	0	1	1	1	1	0	0	0	0	1	1	1	1	0	0	0	0	0	1	1	0	0	1	0	1	0	0
TCGA-IN-AB1V	0	15.74	1	0	0	0	0	0	0	1	1	0	0	1	1	1	0	0	0	1	1	0	0	1	1	1	1	0	0	1	1	0	1	0	1	0	0	1	0	0	0	1	0	0	1	1	0	1	1
TCGA-BR-6453	0	15.93	1	0	1	0	0	0	0	0	0	1	0	0	1	0	1	0	1	0	1	0	0	1	0	0	0	0	0	0	0	1	1	0	0	0	0	1	0	1	0	0	0	1	0	1	0	1	0
TCGA-D7-6815	0	15.97	0	0	1	0	0	1	0	1	1	1	0	0	0	0	1	0	0	1	1	1	1	0	1	0	1	0	0	0	0	1	0	1	0	0	1	0	0	1	0	0	1	1	0	0	0	0	1
TCGA-D7-A4YU	0	16.43	1	1	1	0	1	1	0	0	1	1	1	0	1	1	1	0	0	0	1	0	0	1	1	1	1	0	0	0	1	1	1	0	0	0	1	1	0	1	0	1	1	1	0	1	1	1	1
TCGA-D7-8572	0	16.79	1	0	1	0	0	0	1	1	1	0	1	0	1	1	1	1	0	1	1	1	0	0	1	1	1	0	1	1	0	1	1	1	1	1	1	1	1	1	1	1	1	1	1	1	1	1	1
TCGA-FP-8099	0	17.05	1	1	0	1	0	1	1	1	1	0	1	1	0	1	1	0	1	1	1	0	0	0	1	1	0	0	1	0	1	1	0	1	1	0	0	0	0	0	1	1	0	0	1	0	1	0	1
TCGA-VQ-AA6D	0	17.12	0	1	1	0	1	0	0	1	1	1	1	0	0	0	1	0	0	0	0	1	1	0	1	0	0	0	0	1	1	0	0	1	1	1	0	0	1	0	0	0	0	0	1	0	0	0	0
TCGA-D7-8574	0	17.18	1	0	1	0	1	1	0	1	1	1	1	0	1	0	1	0	0	1	1	1	1	1	0	0	1	0	0	0	1	1	1	1	0	0	0	1	0	1	1	1	1	1	0	1	1	1	1
TCGA-D7-6526	0	17.18	0	1	1	0	1	1	1	1	0	0	0	1	0	0	0	0	0	0	0	0	0	0	1	0	1	0	0	1	0	1	0	1	0	0	1	0	0	0	0	1	1	1	1	0	1	1	0
TCGA-ZA-A8F6	0	17.25	1	0	0	1	0	1	0	1	1	1	1	0	1	1	1	0	0	0	1	1	1	1	0	0	1	1	0	0	1	1	1	1	0	1	0	1	0	1	1	1	1	0	0	1	1	1	0
TCGA-IN-A6RI	0	18.36	1	0	0	0	0	0	0	1	0	0	0	0	0	0	1	0	0	0	0	1	1	0	0	0	0	0	0	0	0	0	1	1	0	1	1	0	0	0	0	0	1	1	1	0	0	0	0
TCGA-D7-6522	0	18.59	1	0	0	0	0	0	0	0	0	1	1	0	1	1	1	0	0	1	1	0	0	1	0	0	0	0	0	0	0	1	1	1	0	0	0	1	0	1	0	0	0	0	1	1	0	1	0
TCGA-CG-4466	0	18.96	0	0	0	0	0	1	1	1	1	1	1	0	0	1	1	1	0	1	1	1	0	0	1	1	0	1	1	1	1	1	0	1	1	1	1	1	0	0	1	1	1	0	0	0	1	0	1
TCGA-SW-A7EA	0	19.02	0	0	0	0	0	0	0	0	1	0	0	0	0	0	0	0	1	0	0	0	0	0	0	1	0	0	0	0	0	0	0	0	0	0	0	0	0	0	0	0	0	1	0	1	0	1	1
TCGA-D7-8573	0	19.48	1	1	0	0	0	0	1	0	1	0	0	1	0	0	0	1	0	1	0	0	0	0	1	1	0	1	1	1	1	1	0	0	1	0	1	1	1	0	0	1	1	0	1	0	1	0	1
TCGA-IN-A6RN	0	19.51	0	0	1	0	0	1	0	1	0	0	0	1	1	0	0	0	0	1	0	0	1	1	0	0	1	0	0	1	0	0	0	0	0	1	0	1	0	0	1	0	0	1	1	1	1	0	1
TCGA-FP-7829	0	19.51	1	1	1	0	0	1	0	0	0	1	0	0	0	1	0	0	0	0	0	0	0	0	0	0	0	0	0	0	0	0	0	0	0	1	0	0	0	1	0	0	0	0	0	0	0	0	0
TCGA-B7-A5TI	0	19.55	1	1	1	0	1	0	0	0	1	1	1	1	0	0	0	0	0	0	1	0	0	0	0	1	0	0	0	0	0	0	1	0	1	0	0	1	0	0	1	0	0	1	0	0	0	1	0
TCGA-MX-A5UJ	0	19.71	0	1	1	0	1	1	0	0	0	0	0	0	1	0	0	0	0	0	0	0	1	1	0	0	0	0	0	0	1	1	0	0	0	0	0	1	0	1	1	0	1	0	1	1	0	0	0
TCGA-D7-A74A	0	19.94	0	1	1	0	1	0	0	0	0	0	0	1	0	0	0	0	0	0	0	0	0	0	1	0	0	0	0	0	0	1	0	0	0	0	0	0	0	0	0	0	0	0	0	0	0	0	0
TCGA-KB-A93G	0	20.14	1	0	0	0	0	1	0	1	1	1	0	1	0	1	1	0	0	1	0	1	0	0	1	1	1	0	1	0	1	0	1	0	0	0	0	1	0	0	1	1	0	1	1	1	1	1	1
TCGA-BR-8486	0	20.2	0	0	0	0	0	1	0	1	0	1	0	0	1	1	0	0	0	0	0	0	0	1	0	0	0	0	0	1	1	1	0	1	1	1	0	0	0	0	1	0	0	0	0	0	1	0	0
TCGA-HU-A4GX	0	20.24	0	1	1	0	1	1	0	0	0	0	0	1	0	0	0	0	0	0	0	0	0	0	0	0	0	0	1	0	0	1	0	0	0	0	0	0	0	1	0	1	0	0	0	0	0	0	0
TCGA-D7-8579	0	20.89	0	0	1	0	0	1	0	1	0	1	1	0	1	1	1	0	0	1	1	1	0	1	0	1	1	0	0	1	1	0	0	1	0	0	0	1	0	1	1	1	1	0	0	1	1	1	0
TCGA-HU-A4H6	0	21.16	0	1	1	0	1	1	0	1	0	0	1	1	0	0	0	0	0	1	0	1	1	1	0	1	1	1	1	0	1	0	0	1	0	1	1	0	0	0	1	0	0	1	0	1	0	0	0
TCGA-F1-A448	0	21.25	1	1	1	0	1	1	0	0	1	0	0	1	1	0	1	0	0	1	0	0	0	0	0	1	1	0	1	0	1	0	1	0	0	1	0	1	0	1	1	1	0	1	0	1	1	1	1
TCGA-VQ-A91E	0	21.81	0	1	0	0	1	1	0	0	0	0	0	1	1	0	0	0	0	0	0	0	1	0	1	1	1	1	1	0	1	0	0	0	1	0	0	0	0	0	0	0	0	0	0	0	0	0	0
TCGA-BR-8364	0	22.17	0	1	1	0	1	0	0	1	0	1	1	1	1	1	1	0	0	1	1	1	1	1	0	1	1	0	0	1	0	1	0	1	0	1	1	1	0	1	0	1	1	0	0	1	1	1	1
TCGA-FP-7998	0	22.27	1	1	1	1	1	1	0	1	0	1	1	0	1	1	1	0	0	0	1	1	0	1	1	1	1	0	1	0	0	0	1	0	1	1	0	1	1	1	1	1	0	0	0	1	1	0	1
TCGA-D7-A6F0	0	22.27	0	0	0	0	0	1	1	1	1	1	1	0	1	1	1	1	0	0	0	1	0	0	0	1	0	1	0	1	0	1	0	1	0	1	1	0	1	1	0	0	1	0	1	0	0	1	0
TCGA-HU-8602	0	22.31	0	1	0	0	0	0	0	0	0	0	0	0	0	0	0	0	0	0	0	0	1	0	0	1	0	0	0	0	0	0	0	0	0	0	0	0	0	0	0	0	0	0	0	0	0	0	0
TCGA-HU-A4G8	0	22.67	0	1	1	0	0	1	0	0	1	0	0	1	0	1	0	0	0	0	0	0	0	0	1	1	0	0	0	0	1	1	0	0	0	0	0	0	0	1	1	1	0	1	0	0	0	0	1
TCGA-HU-8604	0	22.8	0	1	0	0	0	1	0	0	0	0	0	0	0	0	0	0	0	0	0	0	0	0	0	0	1	0	1	0	1	1	0	0	1	1	0	0	0	0	1	0	0	0	0	0	1	0	0
TCGA-CG-4475	0	22.96	1	1	1	0	0	1	0	1	1	0	0	1	1	1	1	0	0	1	0	0	0	0	0	1	0	0	0	0	0	0	1	0	0	0	0	1	0	0	1	1	0	1	0	1	0	1	1
TCGA-HU-A4H5	0	23.78	1	0	0	0	0	1	0	0	0	0	1	0	0	1	0	0	0	0	0	1	1	1	0	0	0	0	0	1	0	1	0	1	0	0	0	0	0	0	1	1	1	0	1	0	1	1	1
TCGA-HU-A4H4	0	23.82	0	0	1	0	0	0	0	0	0	1	0	0	0	0	0	0	0	0	0	0	0	0	1	0	0	0	1	0	0	0	0	0	1	0	0	0	0	0	0	1	0	1	1	0	0	0	0
TCGA-HU-A4G9	0	24.18	0	0	0	0	0	1	0	0	0	0	0	0	0	0	0	0	0	0	0	0	1	0	0	0	0	0	0	0	1	0	0	0	0	0	0	0	0	1	0	0	0	0	0	0	0	0	0
TCGA-HU-A4G2	0	24.28	1	1	1	0	0	0	0	0	0	0	1	1	0	0	0	0	0	0	0	0	0	0	0	1	0	0	0	0	0	0	1	0	0	0	1	0	0	0	0	0	1	0	0	0	0	0	1
TCGA-HU-8244	0	24.38	0	0	0	0	0	1	0	0	1	0	0	0	0	0	0	1	1	1	0	0	0	0	0	0	0	0	1	1	0	0	0	0	1	0	0	0	0	1	0	1	0	0	0	0	1	0	1
TCGA-D7-8570	0	24.7	1	1	1	0	1	0	1	0	0	1	0	1	0	0	1	1	1	1	0	0	0	1	0	0	1	0	0	0	1	0	1	0	1	0	0	0	0	0	1	1	1	0	0	0	1	1	0
TCGA-BR-8678	0	24.77	1	0	0	0	0	1	0	0	1	0	0	1	1	1	0	0	0	1	0	0	0	1	1	0	0	0	1	1	1	0	1	1	0	1	0	0	0	0	1	0	0	0	1	0	1	0	1
TCGA-HU-A4GF	0	25.79	1	1	0	0	0	1	0	0	1	0	0	0	0	1	0	0	0	0	1	1	0	0	1	0	0	0	0	0	1	0	0	1	0	1	1	0	0	0	0	0	1	0	1	0	0	0	0
TCGA-BR-8677	0	26.71	0	1	1	0	1	1	0	0	0	1	1	0	1	1	0	0	1	1	1	1	1	1	0	1	1	0	0	1	1	0	0	1	0	1	1	1	0	1	1	1	1	0	0	1	1	1	0
TCGA-VQ-A94U	0	26.91	1	1	0	0	0	1	1	0	1	0	1	0	1	1	0	0	0	1	1	0	0	1	1	1	1	0	1	1	1	1	1	1	0	0	0	1	1	0	1	1	0	1	0	1	0	1	1
TCGA-BR-8589	0	27.1	1	1	1	0	1	0	1	0	1	1	0	0	0	0	0	1	0	0	0	0	0	0	0	1	1	0	0	1	0	0	1	0	1	1	1	1	0	1	0	0	1	0	1	0	1	0	1
TCGA-VQ-AA6J	0	27.53	1	1	1	0	1	1	0	0	0	0	1	0	0	0	1	0	0	0	0	1	1	1	1	0	0	0	0	0	1	1	1	1	0	0	1	0	0	1	1	0	1	0	0	0	0	0	0
TCGA-BR-8591	0	28.12	1	1	1	0	1	1	0	0	1	0	0	0	0	0	0	0	0	0	0	0	1	0	0	0	0	0	0	0	0	0	1	0	0	0	0	1	0	0	0	0	1	0	1	1	0	1	0
TCGA-BR-A4J5	0	28.32	1	1	1	0	1	0	0	1	0	1	1	0	1	0	1	0	0	1	1	0	1	1	1	1	1	0	0	0	1	1	1	1	1	1	0	1	1	1	1	1	1	0	0	1	1	1	1
TCGA-VQ-AA69	0	28.38	1	1	1	0	1	0	0	0	0	1	0	0	0	0	0	1	0	0	0	0	0	0	0	1	0	0	0	0	1	0	0	0	0	0	0	0	0	0	0	1	0	1	1	0	0	0	0
TCGA-HU-8249	0	28.94	1	1	1	0	1	1	1	0	1	1	0	0	0	1	1	1	0	1	0	0	0	0	0	1	1	0	1	1	1	1	0	0	1	0	1	1	0	1	1	1	1	1	1	0	1	1	0
TCGA-BR-8286	0	29.4	1	1	0	0	0	0	1	1	1	1	1	1	0	1	1	1	1	1	1	0	1	1	1	0	0	1	1	1	0	0	1	0	1	0	1	1	0	0	1	0	1	0	0	1	1	1	1
TCGA-BR-7958	0	29.53	1	1	0	0	1	0	0	0	0	0	1	0	0	0	1	0	0	0	1	1	1	1	0	1	1	0	0	0	0	0	1	0	0	0	0	0	0	0	0	0	0	0	0	1	0	0	0
TCGA-CG-4443	0	29.96	1	0	0	0	0	1	1	0	1	0	1	0	1	1	0	0	0	1	0	1	1	0	1	0	0	0	1	1	1	0	1	0	0	0	1	0	0	1	0	1	1	1	0	0	0	1	1
TCGA-HF-A5NB	0	30.49	0	1	1	0	1	1	0	0	0	0	0	0	1	1	0	0	0	0	0	0	1	0	0	1	0	0	1	0	0	0	0	0	0	0	1	0	0	0	0	0	0	1	0	0	0	0	0
TCGA-VQ-A8P8	0	30.95	0	1	0	0	0	1	0	1	0	1	1	1	1	0	0	0	0	1	1	1	1	1	1	0	1	0	1	0	0	0	0	0	0	1	1	1	0	0	1	0	0	1	0	1	0	0	0
TCGA-BR-8361	0	31.08	0	1	1	0	1	1	0	0	0	0	0	0	0	0	0	0	0	0	0	0	0	0	0	0	0	0	0	0	0	0	0	0	0	0	0	0	0	1	0	0	0	0	0	0	0	0	0
TCGA-BR-6803	0	31.18	0	1	0	0	0	0	0	1	0	1	1	1	1	1	1	0	0	0	1	1	1	1	0	0	0	0	0	1	0	1	0	1	0	1	1	1	0	1	1	0	1	1	0	1	0	1	1
TCGA-BR-8372	0	31.24	1	1	1	0	1	0	1	0	1	0	1	0	0	0	0	1	1	0	1	0	0	0	1	0	0	1	1	1	1	0	1	0	1	0	0	0	1	1	0	0	1	1	1	0	1	0	0
TCGA-BR-8680	0	31.93	1	1	1	1	1	0	1	0	1	0	0	0	0	0	0	1	0	1	0	0	0	0	1	1	0	0	1	1	1	1	1	0	1	1	0	1	0	1	0	1	0	1	1	0	1	0	1
TCGA-BR-8081	0	32.23	0	1	0	0	0	1	0	0	1	0	1	0	0	0	0	0	0	0	1	0	0	1	0	0	1	0	0	0	1	0	0	0	1	1	0	0	0	1	0	0	1	1	1	1	1	0	0
TCGA-BR-A4J7	0	32.49	1	1	1	0	0	0	0	1	0	1	1	0	1	1	1	0	0	1	1	1	1	1	0	1	1	0	1	0	1	1	1	0	1	1	1	1	1	1	1	1	1	0	0	1	0	1	1
TCGA-BR-8682	0	32.56	1	1	0	0	0	0	0	1	1	1	1	0	1	1	1	0	0	0	1	1	1	1	0	1	0	0	0	0	0	1	1	1	0	0	0	1	0	1	1	1	1	0	0	1	1	1	0
TCGA-BR-6566	0	32.75	0	1	0	0	0	0	0	0	0	0	0	0	0	0	0	0	0	0	0	0	0	0	0	0	0	0	0	0	0	0	0	0	0	0	0	0	0	0	0	0	0	1	1	0	1	1	0
TCGA-VQ-A91S	0	32.85	1	1	1	0	1	0	0	0	1	1	0	0	0	1	1	0	0	1	0	1	0	0	0	1	0	0	1	0	0	0	0	1	1	0	0	0	0	0	0	0	0	0	0	0	0	0	1
TCGA-BR-7959	0	33.18	1	1	1	0	1	0	0	1	0	1	1	1	1	1	0	0	0	1	1	1	0	0	1	0	1	0	0	0	0	1	1	1	1	1	1	1	1	0	0	0	1	1	0	1	1	1	1
TCGA-HU-A4HD	0	33.38	1	1	1	0	1	1	0	1	1	0	0	1	0	0	1	0	0	0	0	0	0	0	0	1	0	1	1	1	0	0	0	1	0	0	1	0	0	1	0	1	1	1	0	0	0	1	0
TCGA-BR-7715	0	33.61	1	1	0	0	0	0	0	1	0	1	0	0	1	0	1	0	0	0	0	0	0	0	0	0	1	0	0	1	0	0	0	1	0	0	1	0	0	0	1	0	0	0	1	1	0	0	0
TCGA-BR-6452	0	34.66	0	1	0	0	0	1	0	0	0	1	0	1	0	0	0	0	0	0	0	0	0	0	0	0	0	0	0	0	0	0	0	0	0	0	1	0	0	1	0	0	0	0	1	0	0	0	0
TCGA-BR-7704	0	35.22	0	1	0	0	0	1	0	0	0	0	1	0	0	0	1	0	0	1	0	0	0	1	1	0	1	0	0	0	0	0	0	1	0	0	1	0	0	1	0	0	0	0	0	1	0	0	1
TCGA-RD-A8N9	0	35.58	0	0	1	0	0	0	1	1	1	0	1	1	1	1	1	0	0	1	0	1	1	1	1	0	1	0	1	1	0	1	0	1	0	0	0	1	0	0	1	0	0	1	1	1	1	0	0
TCGA-BR-7707	0	35.81	0	0	0	0	0	1	0	0	0	0	0	0	0	0	0	0	0	0	0	0	1	0	0	1	0	0	0	0	0	0	0	0	0	0	0	0	0	0	0	0	0	0	0	0	0	0	0
TCGA-IN-7806	0	36.33	1	1	1	0	0	0	0	1	1	1	1	0	1	0	0	0	0	0	0	0	0	1	1	0	0	0	0	0	0	0	1	1	0	0	1	1	0	0	0	1	0	1	1	1	1	0	0
TCGA-D7-A4YX	0	36.4	1	1	1	0	0	0	0	0	1	1	0	1	0	0	0	0	0	0	0	0	0	0	0	1	0	0	0	0	1	0	1	0	0	0	0	0	0	0	0	0	0	0	0	0	0	0	0
TCGA-KB-A93J	0	36.93	1	0	1	0	0	1	0	1	0	0	0	1	0	1	0	0	0	1	0	1	1	0	1	1	1	0	0	1	0	0	1	1	0	0	1	0	0	0	0	1	0	1	0	0	0	1	1
TCGA-VQ-A8P3	0	37.19	1	1	1	0	1	1	0	0	1	0	1	0	0	0	0	0	0	0	0	1	1	0	0	1	0	0	1	1	0	0	1	0	1	0	0	1	0	0	0	0	1	0	1	1	0	1	0
TCGA-KB-A93H	0	37.61	0	1	1	0	0	1	0	1	0	0	1	0	0	0	1	0	0	0	0	0	0	0	1	1	1	0	0	1	1	0	0	1	0	1	1	0	0	0	0	0	0	1	0	0	0	0	0
TCGA-VQ-A8P2	0	38.11	1	1	1	0	1	1	0	0	0	0	1	0	1	0	0	0	0	0	0	0	0	0	0	0	0	0	0	0	1	0	1	0	0	0	0	0	0	1	0	0	0	0	1	0	1	0	0
TCGA-VQ-AA6A	0	38.9	1	1	1	0	1	0	0	1	1	1	0	1	1	0	1	0	0	0	0	1	1	1	0	1	0	0	1	1	0	0	0	1	0	1	1	0	0	1	1	1	0	1	1	0	0	1	1
TCGA-BR-7716	0	39.75	0	1	1	0	0	0	0	1	0	1	0	1	0	0	0	0	0	0	0	1	1	1	1	0	1	0	0	1	0	0	0	1	0	1	0	0	0	0	0	0	0	0	0	0	0	0	0
TCGA-BR-6801	0	40.18	1	1	0	0	0	1	0	0	1	0	1	0	1	0	0	0	0	0	1	0	1	0	0	0	0	0	0	0	0	0	1	1	0	0	1	0	0	0	0	0	0	1	0	1	1	1	1
TCGA-RD-A8N0	0	40.6	0	1	1	0	1	0	0	1	1	1	1	1	1	0	1	1	0	1	1	1	1	1	1	1	1	1	1	0	1	1	0	1	0	1	0	1	0	1	0	1	1	1	0	1	0	1	0
TCGA-VQ-A8E2	0	43.33	1	1	1	0	1	0	1	1	1	1	1	1	1	1	1	1	0	1	1	1	0	1	1	1	1	1	1	1	1	1	1	1	1	1	1	1	1	1	1	1	1	1	1	1	1	1	1
TCGA-VQ-AA68	0	43.63	0	1	1	0	1	0	0	0	0	1	1	0	0	0	0	0	0	0	0	1	1	0	0	1	0	0	1	0	1	0	0	0	0	0	1	0	1	0	0	0	0	0	0	0	0	0	0
TCGA-BR-6852	0	44.91	0	1	0	0	0	0	1	0	1	0	0	0	0	0	1	0	1	0	1	0	0	1	1	1	1	0	1	1	1	1	0	0	1	1	0	0	1	1	0	0	1	1	1	0	1	0	1
TCGA-R5-A7O7	0	45.63	1	1	1	1	1	0	1	0	1	0	0	1	0	0	1	1	1	1	1	1	1	0	0	1	1	0	1	1	1	1	1	0	1	0	0	1	0	1	1	1	1	1	0	1	1	0	1
TCGA-CG-4444	0	47.01	1	0	1	0	1	1	0	0	0	0	0	0	0	0	0	0	0	0	0	0	0	0	0	0	1	0	0	0	0	0	0	0	0	1	0	0	0	0	0	1	0	0	0	1	0	1	1
TCGA-HF-7134	0	52.17	1	0	0	0	0	0	0	0	0	1	1	0	0	0	0	0	0	0	0	1	0	0	1	0	0	0	0	0	0	0	0	0	0	1	0	0	0	0	0	1	0	0	1	0	1	0	0
TCGA-CG-4438	0	54.04	1	1	1	0	1	0	1	1	1	0	1	1	0	0	0	0	0	1	0	0	0	0	1	0	1	0	1	1	0	0	0	1	0	1	1	1	0	0	0	1	1	0	0	1	1	0	1
TCGA-3M-AB46	0	57.98	1	0	0	1	0	1	0	1	0	0	1	0	0	1	0	0	0	1	1	1	1	0	1	0	0	0	1	0	1	1	0	0	0	1	1	0	1	0	0	1	0	1	0	1	0	0	0
TCGA-VQ-A91K	0	61.17	1	1	1	0	1	1	0	0	0	0	0	0	0	1	0	0	0	0	0	0	1	0	0	0	0	0	0	0	0	0	1	0	0	0	0	0	0	0	1	0	1	0	0	1	0	0	0
TCGA-HF-7133	0	63.01	0	0	1	0	1	0	0	1	0	0	0	1	1	0	1	0	0	0	0	1	0	0	0	0	1	0	0	0	0	0	0	0	0	0	1	1	0	0	0	0	0	1	0	0	1	0	0
TCGA-KB-A6F7	0	63.57	0	0	1	0	0	0	0	1	1	0	1	1	0	0	1	0	0	0	0	1	1	0	1	1	1	0	0	1	0	1	0	1	0	1	1	0	0	1	1	0	0	1	1	0	1	0	0
TCGA-VQ-A8PX	0	64.52	1	0	0	0	0	0	0	0	0	0	0	1	0	0	0	0	0	1	0	1	0	0	1	1	0	0	0	0	1	0	1	0	1	0	1	0	0	1	0	0	0	0	0	0	1	0	1
TCGA-VQ-A92D	0	66.75	1	0	0	0	0	1	0	0	1	0	0	0	0	0	0	0	0	0	1	0	0	0	0	0	0	0	0	0	0	0	1	0	0	0	1	0	0	0	0	0	0	0	0	0	0	0	1
TCGA-RD-A8N4	0	71.32	0	1	1	0	1	0	0	1	0	1	1	0	1	1	1	0	0	1	1	1	0	1	1	0	0	0	0	1	1	1	0	1	0	1	0	1	0	1	1	0	1	0	0	1	1	1	0
TCGA-R5-A7ZI	0	74.47	0	1	1	1	1	0	0	0	0	0	0	1	0	0	0	0	1	0	0	0	0	0	0	0	0	0	0	0	1	0	0	0	0	0	0	0	1	1	0	0	0	0	0	0	0	1	0
TCGA-HF-7132	0	77.23	1	0	1	0	0	0	0	1	0	1	0	1	1	0	0	0	0	0	1	0	1	1	0	0	1	0	0	1	0	0	1	0	0	0	1	1	0	1	0	0	0	0	1	1	0	1	0
TCGA-CG-5723	0	104.99	1	0	1	0	0	1	0	1	1	0	0	1	0	0	0	0	0	0	1	1	1	0	1	0	0	0	0	1	0	0	1	0	0	0	0	0	0	0	0	0	0	1	0	0	0	0	0
TCGA-RD-A8N1	0	115.6	1	1	1	0	1	1	0	0	1	0	0	1	1	0	1	0	0	1	0	1	1	1	0	1	1	0	0	0	1	1	1	1	0	1	0	1	0	1	1	1	0	1	1	1	0	1	0
TCGA-RD-A8N2	0	116.29	0	0	0	0	0	0	0	1	0	1	1	1	1	1	1	0	0	1	1	1	0	1	1	0	0	0	0	0	0	1	0	1	0	1	0	1	0	1	1	0	1	1	0	1	0	1	0
TCGA-RD-A8MV	0	122.21	1	1	1	0	1	0	0	1	0	0	0	0	0	1	0	0	0	0	1	0	0	1	1	0	0	1	0	1	0	1	0	1	0	0	0	0	0	1	0	1	0	0	1	0	0	1	0
TCGA-D7-6520	1	1.51	1	0	1	0	1	0	0	1	0	1	1	0	1	0	0	1	0	1	1	1	1	1	0	0	0	1	0	1	0	0	1	1	0	0	1	1	0	1	0	0	1	1	1	1	1	1	0
TCGA-CD-8524	1	2.27	0	1	0	0	0	0	0	0	1	0	1	0	1	0	1	0	0	1	1	1	1	1	1	1	1	1	1	1	0	1	0	1	0	1	1	1	1	1	1	1	0	1	1	1	0	1	1
TCGA-CD-A4MG	1	2.43	1	1	0	0	0	1	0	0	0	0	0	0	0	0	0	0	0	0	1	0	1	0	1	0	0	0	1	0	1	0	1	0	0	1	0	0	0	1	0	0	1	0	0	1	1	1	0
TCGA-D7-6527	1	2.46	1	0	1	0	0	0	0	0	0	1	0	1	1	0	1	0	0	0	0	1	1	1	1	0	0	0	0	0	0	0	0	1	0	0	0	0	0	0	0	0	0	0	1	0	1	0	1
TCGA-CD-A486	1	2.6	1	1	0	0	0	1	1	1	1	1	0	0	1	1	1	0	0	1	1	0	0	1	1	1	0	0	0	1	1	0	1	1	0	1	1	1	0	1	1	1	1	1	1	1	1	1	1
TCGA-BR-8058	1	2.92	0	1	1	0	1	0	0	1	0	1	1	1	1	1	1	0	1	1	0	1	1	1	1	1	1	1	0	0	1	1	0	1	0	0	0	1	1	1	0	1	0	0	0	1	1	1	1
TCGA-VQ-A8PQ	1	2.99	0	1	1	1	1	0	1	1	1	1	1	1	1	1	1	1	1	1	1	1	1	1	1	1	1	1	1	1	1	1	0	1	1	1	0	1	0	1	1	1	1	1	1	1	1	1	1
TCGA-BR-7901	1	2.99	1	1	1	0	0	1	0	1	0	0	1	1	0	1	1	0	0	1	1	1	1	1	1	1	1	1	0	1	0	1	1	1	0	1	1	1	0	0	1	1	0	1	1	1	0	1	0
TCGA-RD-A8MW	1	3.22	1	1	1	0	1	1	1	0	1	0	0	0	0	1	1	0	1	1	0	0	1	0	1	0	1	0	1	1	0	0	1	0	1	0	1	1	1	0	1	0	1	1	0	1	1	0	0
TCGA-D7-A748	1	3.25	0	1	1	1	1	0	0	0	1	0	1	1	1	0	0	0	0	0	0	1	1	0	0	1	1	0	1	1	1	1	0	1	0	1	0	1	0	1	0	0	0	0	0	1	1	1	0
TCGA-CG-5717	1	3.94	1	0	1	0	0	0	0	1	0	1	0	1	1	0	1	0	0	0	1	0	0	1	1	1	0	0	0	0	0	1	1	0	0	1	0	1	0	0	0	0	0	0	1	0	0	1	0
TCGA-CG-5724	1	4.01	1	1	1	1	1	0	1	1	1	0	1	0	0	0	1	1	1	0	1	0	1	0	1	1	0	0	0	0	0	1	0	0	1	1	1	0	1	1	0	0	1	1	1	0	1	0	0
TCGA-RD-A7BT	1	4.04	1	1	1	0	1	1	0	1	0	0	0	1	0	0	0	0	0	0	0	1	0	0	0	0	1	0	0	0	1	0	1	1	0	1	1	0	0	0	0	0	1	1	0	0	0	0	0
TCGA-VQ-A91A	1	4.24	1	1	1	0	1	1	0	1	0	1	0	0	0	1	1	0	0	0	1	1	1	0	1	1	1	0	1	1	1	1	1	1	0	0	0	1	0	0	1	1	1	1	0	1	0	0	0
TCGA-VQ-A8PD	1	4.4	1	1	1	0	1	1	0	1	0	1	0	1	1	1	1	0	0	1	1	1	1	1	1	1	1	0	0	0	1	0	1	0	0	1	0	1	0	1	1	1	0	1	1	1	1	1	1
TCGA-VQ-A928	1	4.86	1	1	1	0	1	0	0	0	1	1	0	1	1	0	0	0	0	0	0	0	1	0	1	0	0	0	0	0	1	1	1	0	1	0	0	0	0	1	1	1	1	1	1	1	1	0	0
TCGA-BR-6563	1	4.86	1	1	1	0	0	0	0	1	0	1	1	1	1	1	1	0	0	1	1	0	1	1	1	1	1	0	0	0	1	1	1	0	0	1	0	1	0	0	1	1	1	0	0	1	1	1	1
TCGA-CG-5725	1	5.03	1	0	0	0	0	1	0	0	1	1	1	1	0	0	0	1	0	1	0	1	1	1	0	0	1	1	0	1	0	1	1	1	0	1	1	0	0	0	1	0	0	0	1	0	0	1	0
TCGA-IN-A6RO	1	5.06	1	0	0	0	0	1	0	0	1	1	1	0	0	1	0	0	0	0	1	1	1	0	1	0	0	0	1	0	0	0	0	1	0	0	0	0	0	0	0	1	0	1	1	0	1	0	0
TCGA-VQ-A8DU	1	5.19	1	1	1	0	1	0	1	1	1	0	1	1	1	0	1	1	1	1	1	1	0	0	1	1	1	0	1	1	1	1	1	1	1	1	1	0	1	1	0	0	1	1	0	1	1	1	1
TCGA-FP-A4BF	1	5.22	1	1	1	0	1	1	1	0	1	1	0	0	1	1	1	1	1	1	0	0	1	1	1	0	1	0	1	1	0	1	1	0	1	1	0	1	0	1	1	1	1	1	0	1	1	0	0
TCGA-CD-8527	1	5.22	0	0	1	0	0	1	0	1	1	0	0	0	0	1	1	0	0	1	0	1	0	0	0	0	0	0	0	1	1	0	0	1	0	0	1	1	0	1	0	1	1	0	1	0	1	1	1
TCGA-RD-A8N6	1	5.35	0	0	1	0	1	1	1	1	1	0	1	1	1	1	1	1	0	1	1	0	0	1	1	1	1	1	1	1	1	1	0	1	1	1	1	1	0	1	1	1	1	1	1	1	1	1	1
TCGA-D7-6525	1	5.62	1	0	1	0	1	0	0	0	1	0	1	1	0	0	1	0	0	0	1	1	0	0	0	1	0	0	1	0	0	1	0	1	0	0	1	0	0	0	0	0	0	1	1	0	1	1	1
TCGA-VQ-A94O	1	6.08	1	1	1	0	1	1	1	1	1	0	0	0	0	1	1	0	0	0	1	0	0	0	0	1	1	0	0	1	0	0	0	1	1	1	1	0	0	1	0	0	1	1	1	0	0	0	1
TCGA-D7-6521	1	6.31	1	0	1	0	1	0	0	1	0	1	1	1	1	0	1	0	0	0	0	1	0	1	0	0	0	0	0	0	0	0	1	1	0	0	1	0	0	1	0	0	0	0	1	0	1	0	1
TCGA-CD-8534	1	6.6	1	1	0	0	0	0	0	1	1	1	1	1	1	1	1	0	0	1	1	1	1	1	0	1	1	0	1	1	1	1	1	1	1	1	1	1	0	1	1	1	1	1	0	1	1	1	1
TCGA-D7-8576	1	6.7	0	1	1	0	1	0	1	1	1	1	0	1	0	0	0	0	0	1	0	1	1	0	0	1	0	0	1	1	1	1	0	0	1	0	0	0	0	0	1	1	1	1	1	0	1	0	1
TCGA-MX-A663	1	7.16	1	1	0	0	0	1	0	1	1	1	1	1	1	1	1	0	0	1	1	1	1	1	1	0	1	0	1	1	1	1	1	1	0	1	1	1	0	1	1	1	1	1	1	1	1	1	1
TCGA-BR-8590	1	7.33	1	1	1	0	1	0	1	1	1	1	1	1	1	1	1	0	0	1	1	1	1	1	0	1	1	1	0	1	1	0	1	1	1	1	1	1	1	1	1	1	1	0	0	1	1	1	1
TCGA-CD-8533	1	7.42	1	1	0	0	0	0	1	1	1	1	1	1	1	0	0	1	1	1	0	1	0	1	0	1	1	0	1	1	1	1	1	0	1	1	1	0	1	1	0	1	1	1	1	0	1	1	0
TCGA-RD-A8NB	1	7.56	0	1	1	0	1	1	0	1	0	1	1	0	1	0	0	1	0	0	1	0	1	1	0	0	0	0	0	1	1	1	0	0	0	1	0	1	1	0	1	0	1	1	0	1	1	1	0
TCGA-CD-A48C	1	7.56	0	1	1	0	0	1	0	0	0	0	1	0	0	0	1	0	0	0	0	1	1	0	0	1	0	0	0	1	0	0	0	0	0	1	1	0	1	1	0	1	1	1	0	1	0	0	1
TCGA-RD-A7BS	1	8.02	1	1	1	0	1	0	1	1	1	0	1	1	1	1	1	1	1	1	1	1	1	1	1	1	1	1	1	1	1	1	1	1	1	1	1	1	1	1	1	1	1	1	1	1	1	1	1
TCGA-VQ-A922	1	8.28	1	1	1	0	1	1	1	1	1	0	1	1	1	0	1	0	0	1	0	0	0	0	1	0	1	1	1	1	1	1	0	1	1	1	1	0	0	1	1	1	1	1	1	1	0	1	1
TCGA-VQ-A8PO	1	8.41	1	1	0	0	0	1	1	0	1	0	0	0	0	0	0	0	0	0	0	0	0	0	1	0	0	0	0	0	0	1	1	0	0	0	0	0	1	0	0	0	0	0	1	0	0	0	0
TCGA-VQ-A91Y	1	8.48	1	1	1	0	1	1	0	1	1	0	1	0	1	0	1	0	0	1	1	1	0	1	0	1	1	0	0	1	1	1	1	1	0	1	0	1	0	1	1	1	1	0	0	1	0	1	1
TCGA-VQ-A8PK	1	8.64	1	1	1	0	1	0	1	1	1	0	0	1	1	1	1	0	0	0	0	0	1	0	0	1	0	0	0	0	0	0	1	0	1	0	1	0	0	0	1	0	0	1	1	0	0	0	1
TCGA-VQ-A8PE	1	8.71	1	1	1	0	1	1	0	1	0	0	0	0	0	1	1	0	0	0	1	0	0	0	0	1	1	0	0	1	1	0	1	1	0	1	1	0	0	1	0	1	0	1	0	0	0	0	0
TCGA-IN-8462	1	8.87	1	0	1	0	0	1	1	1	1	0	0	1	1	0	1	0	0	1	1	0	0	1	1	1	0	0	1	1	1	1	1	0	1	1	1	1	1	1	0	1	1	1	1	1	1	1	0
TCGA-HU-8608	1	9.1	1	1	1	0	1	1	0	0	0	1	0	0	0	0	0	0	0	0	0	0	0	0	1	1	1	0	0	0	1	0	1	1	0	1	0	0	0	0	1	0	0	0	0	0	1	0	1
TCGA-CD-A489	1	9.1	1	1	0	0	0	0	0	1	1	1	1	1	0	1	1	0	0	1	1	1	1	1	1	0	1	1	1	1	1	1	1	1	1	1	1	1	0	0	1	1	1	0	0	1	0	1	1
TCGA-D7-6818	1	9.13	1	0	1	0	1	0	0	1	1	1	1	0	0	1	1	0	0	1	1	1	1	1	0	0	0	0	0	1	0	1	1	1	0	0	1	0	0	0	1	0	0	0	1	1	0	1	0
TCGA-CD-8532	1	9.26	1	1	0	0	0	0	0	1	1	1	1	1	1	0	1	0	0	1	1	1	1	1	1	0	1	0	1	0	0	1	1	0	1	0	1	1	1	1	1	1	1	0	0	1	1	1	0
TCGA-VQ-A8DV	1	9.46	1	0	0	0	0	0	0	1	1	0	0	0	0	0	0	0	1	0	0	1	1	0	1	0	1	0	1	1	0	0	1	1	1	1	1	1	0	1	0	0	0	1	1	0	1	1	0
TCGA-VQ-A94T	1	9.72	1	1	1	0	1	1	0	0	0	0	0	1	0	1	0	0	0	0	1	0	0	0	0	1	0	0	0	0	0	0	0	0	1	1	0	0	0	0	0	0	0	0	0	0	0	0	1
TCGA-CD-5803	1	9.86	0	1	0	0	0	1	0	1	0	1	1	1	1	0	1	0	0	0	1	1	0	1	1	0	1	0	0	1	0	1	0	1	0	0	1	1	1	1	1	0	1	0	0	1	1	1	0
TCGA-IN-A6RL	1	10.09	1	0	1	0	1	1	0	1	1	0	1	1	0	0	0	0	0	1	1	0	1	1	0	1	1	0	1	1	0	0	1	0	1	1	1	1	0	0	1	1	0	0	1	1	0	1	0
TCGA-CD-5813	1	10.35	1	1	0	0	0	0	0	1	0	1	1	0	1	0	1	0	0	0	1	0	1	1	1	0	1	0	0	1	1	1	1	1	0	1	1	1	0	1	1	0	0	0	1	1	1	1	0
TCGA-VQ-AA6K	1	10.91	1	1	1	0	1	0	0	1	1	1	0	1	1	1	0	1	1	1	0	0	1	1	1	1	0	0	1	0	1	1	1	1	0	0	0	1	0	1	1	1	1	1	0	1	1	0	1
TCGA-IN-A7NU	1	11.07	1	1	1	0	1	1	0	0	1	0	1	1	1	0	0	0	0	0	1	0	1	1	0	0	1	0	0	1	1	1	1	1	0	1	1	1	0	1	1	0	0	0	1	1	0	1	0
TCGA-F1-A72C	1	11.27	1	1	0	0	0	1	0	1	1	0	0	1	0	0	0	0	0	0	1	1	1	0	0	1	1	0	1	1	0	0	1	1	1	0	1	0	0	0	0	0	0	1	0	1	1	0	1
TCGA-BR-7196	1	11.43	1	1	1	1	1	0	0	0	0	1	1	1	1	1	0	1	0	1	0	1	1	1	1	0	0	0	0	0	0	0	1	1	0	1	0	1	0	0	1	0	0	0	0	1	1	1	0
TCGA-VQ-A91D	1	11.53	1	1	1	0	1	1	0	0	1	1	1	0	1	1	0	0	0	1	1	0	1	0	1	1	0	0	1	0	1	0	1	0	0	0	0	0	0	1	1	1	0	0	0	0	1	0	0
TCGA-HU-A4H8	1	11.63	1	0	1	0	0	1	0	0	0	0	1	0	1	1	0	0	0	0	0	0	1	0	0	1	0	0	1	0	1	1	0	0	0	0	0	0	0	1	0	1	0	0	1	0	0	0	1
TCGA-BR-8371	1	11.73	1	1	1	0	1	0	0	1	1	1	1	0	1	1	1	1	0	0	1	1	0	1	1	1	1	0	0	1	1	1	1	1	1	1	1	1	1	1	1	1	1	0	0	1	1	1	1
TCGA-CG-4477	1	11.99	0	0	0	0	0	0	1	1	1	0	1	1	0	1	0	1	0	1	0	1	1	1	1	1	1	0	1	1	1	1	0	1	1	0	1	1	1	1	0	1	1	1	1	1	1	1	1
TCGA-D7-5577	1	12.35	0	0	1	0	1	0	1	0	0	1	0	1	0	0	0	1	0	0	1	0	0	0	1	1	0	0	0	0	0	0	0	0	1	0	1	0	0	0	0	0	0	0	1	0	1	0	0
TCGA-VQ-A8PH	1	12.39	1	1	1	0	1	0	0	1	0	1	0	0	0	1	0	0	0	0	0	1	0	0	1	0	1	0	0	1	1	1	1	1	1	1	1	0	0	0	0	0	0	1	1	0	0	0	0
TCGA-BR-6455	1	12.65	1	1	1	0	0	0	0	0	1	1	1	1	1	0	0	0	0	1	0	1	0	1	0	1	0	1	1	1	0	0	1	0	0	0	0	0	0	0	0	0	0	0	0	0	1	0	1
TCGA-HU-A4HB	1	12.81	1	0	1	0	0	1	0	1	0	1	1	1	1	0	1	0	1	1	1	1	1	1	1	1	1	0	0	1	1	1	1	1	0	1	0	1	0	1	1	1	0	1	1	0	0	1	1
TCGA-BR-8296	1	12.81	0	1	1	0	1	0	1	0	1	1	1	1	0	1	1	1	1	1	1	1	1	1	1	1	1	1	1	1	1	1	0	1	1	1	1	1	1	1	1	1	1	1	1	1	1	1	1
TCGA-3M-AB47	1	12.98	1	1	1	1	1	0	0	1	0	1	1	0	1	1	0	0	0	1	0	1	1	1	0	0	0	0	0	0	1	1	1	0	0	0	0	1	0	0	1	0	1	0	0	1	1	1	0
TCGA-HU-A4GD	1	13.11	1	1	1	0	0	0	1	1	1	1	1	0	0	1	1	1	1	1	1	1	1	1	1	1	1	1	1	1	1	1	1	1	1	1	1	1	1	1	1	1	1	1	1	1	1	1	1
TCGA-BR-8369	1	13.76	0	1	1	0	1	1	1	0	1	1	1	1	1	1	1	1	1	1	1	1	0	1	1	1	1	1	1	1	1	1	0	1	1	1	1	1	1	1	1	1	1	0	1	1	1	1	1
TCGA-BR-6707	1	13.99	1	1	0	0	0	1	0	0	0	0	0	1	0	0	0	1	0	1	0	0	0	1	0	1	1	0	0	0	0	0	1	0	0	0	0	0	0	1	0	1	0	0	0	0	1	1	1
TCGA-D7-8575	1	14.03	1	1	1	0	1	1	1	1	1	1	1	1	1	1	1	0	0	1	1	1	1	1	1	1	1	0	1	1	1	1	0	1	1	0	1	1	0	1	1	1	1	1	0	1	1	0	1
TCGA-D7-6519	1	14.09	0	0	1	0	1	0	0	1	0	1	1	1	1	0	1	0	0	1	0	0	0	0	1	0	0	0	0	0	0	0	0	1	0	0	1	0	0	0	0	1	0	1	0	0	0	0	1
TCGA-VQ-A91N	1	14.39	0	1	1	0	1	0	0	0	1	0	0	1	1	1	0	0	0	0	0	0	0	0	1	1	0	1	0	1	0	0	0	1	0	0	0	0	0	0	0	1	0	1	1	0	0	0	1
TCGA-RD-A7C1	1	14.39	1	0	0	0	0	1	1	1	1	0	1	1	1	1	1	1	1	1	1	1	1	1	1	1	0	1	1	1	1	1	1	0	1	1	1	1	1	1	1	1	1	1	1	1	1	1	1
TCGA-D7-8578	1	14.82	1	0	0	0	0	1	1	1	1	1	1	1	1	0	1	1	0	1	1	1	1	1	1	1	1	0	1	1	1	1	1	1	1	0	1	1	0	1	1	1	1	1	1	1	1	1	1
TCGA-CG-4305	1	15.01	1	0	1	0	0	1	0	1	1	1	1	0	1	1	0	0	0	1	0	0	0	0	1	1	1	0	1	1	0	0	1	0	0	1	0	1	0	0	1	0	1	0	0	1	0	0	1
TCGA-HU-A4H3	1	15.31	0	1	1	0	1	0	0	0	0	0	0	0	0	0	0	0	1	1	1	0	0	0	0	1	0	0	0	0	1	0	0	0	0	0	0	0	0	0	1	1	0	1	0	0	0	0	0
TCGA-BR-8380	1	15.34	1	1	1	0	1	0	0	1	1	1	1	0	1	1	1	0	0	1	0	1	0	1	0	0	1	0	0	0	1	1	1	1	0	1	0	1	1	1	1	1	1	0	1	1	1	1	1
TCGA-VQ-AA6G	1	15.41	1	1	0	0	0	1	0	0	0	0	0	1	0	1	0	1	0	0	1	0	1	0	0	1	0	0	0	0	0	1	0	1	0	0	0	0	0	0	1	1	0	1	0	0	0	0	0
TCGA-CG-4460	1	16	0	1	1	1	1	1	0	1	1	0	0	1	1	0	1	0	0	1	0	0	1	1	0	0	0	1	1	1	1	0	0	1	1	1	0	0	0	1	1	0	1	0	1	1	0	1	1
TCGA-VQ-A8PP	1	16.49	1	1	1	0	1	1	0	0	1	0	0	0	0	1	0	0	0	0	0	1	1	0	1	1	0	1	0	0	1	0	1	0	0	0	1	0	0	0	0	0	0	1	0	0	0	1	1
TCGA-VQ-A8E0	1	17.44	1	1	1	0	1	1	0	0	1	0	0	0	0	0	0	0	0	0	0	1	0	0	0	0	0	1	0	0	0	1	1	0	1	0	0	0	0	0	1	0	0	1	0	0	0	0	1
TCGA-VQ-A8E3	1	17.67	1	1	0	0	0	1	1	0	1	1	0	0	0	0	0	1	1	1	1	1	0	1	1	1	1	1	1	1	1	1	0	0	1	0	1	1	1	1	1	1	1	1	1	0	1	0	1
TCGA-D7-6524	1	17.84	1	0	1	0	0	0	0	1	0	1	0	0	1	1	1	0	0	1	1	0	1	1	0	0	0	1	0	0	0	0	1	0	0	1	0	1	0	1	1	0	0	1	0	1	0	0	1
TCGA-VQ-AA6F	1	17.94	1	1	1	0	0	0	0	0	0	0	0	1	1	1	0	0	1	0	1	1	1	1	1	1	0	1	1	0	0	1	0	0	0	0	1	1	0	0	1	1	0	1	0	0	0	0	1
TCGA-HU-A4GJ	1	17.97	0	1	1	0	1	0	0	1	1	1	0	1	1	1	1	0	0	1	1	1	1	1	1	1	1	0	1	0	1	1	0	1	0	1	0	1	0	1	1	1	0	0	0	1	1	0	0
TCGA-VQ-A91Q	1	18.1	1	1	1	0	1	0	0	1	1	1	1	1	1	1	1	0	1	1	0	1	1	0	0	1	1	0	0	0	1	0	1	0	0	0	1	1	0	1	1	1	0	1	1	1	0	1	1
TCGA-BR-7723	1	18.36	1	1	1	0	1	0	0	0	0	0	0	0	1	0	1	0	0	0	0	0	0	1	1	0	0	1	0	1	0	0	0	1	0	1	1	0	0	0	0	0	0	1	1	0	0	1	1
TCGA-BR-6458	1	18.86	0	1	1	0	0	0	0	1	0	1	1	1	1	1	1	0	0	0	0	0	1	0	1	0	1	0	0	1	0	0	0	1	0	1	1	1	0	1	0	0	0	1	0	1	1	1	1
TCGA-BR-8367	1	19.05	1	1	1	0	1	0	1	0	1	1	1	0	1	0	1	1	0	1	1	1	0	1	1	1	1	1	1	1	1	0	1	1	1	0	1	1	0	1	1	1	1	0	1	1	1	1	0
TCGA-BR-A44T	1	22.4	0	1	0	0	0	0	0	1	0	1	1	0	1	0	1	1	0	1	1	1	1	1	1	0	1	1	1	1	1	1	0	1	1	1	1	1	1	1	1	1	1	0	1	1	1	1	1
TCGA-BR-A4IV	1	24.21	1	1	1	0	1	0	0	1	1	1	1	0	1	1	0	0	0	1	0	1	0	1	0	1	1	0	1	1	1	1	1	1	1	1	0	1	0	1	1	1	1	0	0	1	0	1	0
TCGA-HJ-7597	1	26.12	0	0	0	1	0	1	1	1	1	1	1	1	0	1	1	1	1	1	1	1	0	1	1	1	1	1	1	1	1	1	0	0	1	1	1	1	1	1	1	1	1	1	1	0	1	0	0
TCGA-BR-6802	1	26.51	1	1	1	0	1	1	0	0	1	0	0	1	0	0	0	0	0	0	0	1	0	0	0	1	0	0	0	0	0	0	1	0	0	0	0	0	0	0	1	0	0	0	1	0	0	0	1
TCGA-VQ-A94R	1	33.44	1	1	1	0	1	0	0	0	1	1	1	0	1	1	0	0	0	1	0	0	0	1	0	0	1	0	0	0	1	1	1	1	0	1	0	1	0	1	0	1	1	1	1	1	1	1	0
TCGA-VQ-A8E7	1	34.43	1	1	1	1	1	0	1	1	0	1	0	0	0	1	0	0	0	0	1	0	0	0	0	0	0	0	0	1	1	1	1	1	1	0	0	0	0	0	0	1	0	1	1	0	1	0	0
TCGA-VQ-A91V	1	38.9	1	1	1	0	1	0	0	0	1	0	0	1	0	0	0	0	0	0	0	0	1	0	0	1	1	0	0	0	0	0	0	1	0	0	0	0	0	0	0	1	0	1	1	0	1	1	0
TCGA-VQ-A8PC	1	42.28	1	1	1	0	1	1	0	1	1	1	0	1	1	1	1	0	1	1	1	1	1	1	1	0	1	0	1	0	0	1	1	1	0	0	1	1	0	1	1	1	0	0	1	1	0	0	1
TCGA-VQ-A91Z	1	43.04	0	1	1	0	1	1	0	1	0	0	1	0	0	1	0	0	0	0	1	1	0	1	1	0	1	0	0	0	1	1	0	1	0	1	1	0	1	0	0	0	1	1	1	0	1	1	1
TCGA-VQ-A8DT	1	45.2	1	1	1	0	1	0	1	0	1	1	0	1	0	1	0	1	0	1	0	0	1	0	1	1	0	1	1	1	0	1	0	0	1	1	0	0	1	0	0	0	1	0	0	0	1	0	0
TCGA-FP-8209	1	55.06	1	0	0	0	0	0	1	1	1	1	1	1	1	1	1	0	0	1	1	1	0	1	1	0	1	1	1	1	1	1	1	1	1	1	0	1	0	1	1	1	1	1	1	1	0	1	1
TCGA-CG-5732	1	64.03	1	0	1	0	1	1	0	0	0	0	1	1	1	0	1	0	0	0	0	1	1	1	0	0	1	0	0	0	0	1	0	0	0	0	1	0	0	0	0	0	0	0	0	0	0	0	0
[truncated: 210 more columns]
