# Supplementary material for: Integrated analysis reveals potential long non-coding RNA biomarkers and their potential biological functions for disease free survival in gastric cancer patients
Source: Cancer Cell Int. 2019 May 7;19:123. doi: 10.1186/s12935-019-0846-6 (PMC6505118; doi:10.1186/s12935-019-0846-6)
Supplement: Supplementary file 2 — Additional file 2. Validation cohort dataset. [file 12935_2019_846_MOESM2_ESM.xlsx]

## Sheet: Sheet 1
	DFS	DFS_MONTHS	SEX	AJCC_TUMOR_PATHOLOGIC_PT	AJCC_NODES_PATHOLOGIC_PN	AJCC_METASTASIS_PATHOLOGIC_PM	AJCC_PATHOLOGIC_TUMOR_STAGE	AGE	LINC02114	LINC00865	AL589740.1	PSMG3_AS1	WDFY3_AS2	SOX21_AS1	LINC02593	AL591242.1	AC004846.1	LINC02510	LINC01904	FRY_AS1	EGOT	SUCLG2_AS1	LINC01426	LINC00092	LINC00551	ARNTL2_AS1	RRN3P2	LINC00305	LINC01533	LINC00648	LINC00102	AC087071.1	TTTY14	LINC00654	LINC00905	LINC01139	AC079145.1	ADAMTS9_AS2	MIR4290HG	LINC00612	AC090197.1	AC092338.2	AC005906.2	CASC18	TDRG1	ACTA2_AS1	LINC01500	FGF13_AS1	AF131215.3
GSM1523887	0	0.5	1	0	1	0	0	0	0	1	0	0	1	0	0	0	0	1	1	0	0	0	0	0	1	0	1	0	0	0	0	1	0	0	0	0	0	1	0	0	0	1	0	1	0	1	1	0	0
GSM1523924	0	0.666667	1	1	1	0	1	0	0	0	1	0	1	0	1	1	1	1	1	1	1	0	0	0	0	1	0	1	1	0	1	1	1	1	1	1	1	1	0	0	0	0	0	1	0	0	0	1	0
GSM1523908	0	0.733333	1	0	0	0	0	1	0	0	1	1	0	0	0	0	0	0	1	1	0	0	1	0	0	1	0	1	0	0	0	0	1	1	0	0	0	1	1	1	0	1	0	1	1	0	0	0	0
GSM1523892	0	1.2	0	0	1	0	0	1	1	0	1	0	1	0	1	0	0	1	0	1	1	1	1	1	1	0	1	0	1	0	1	0	0	0	0	1	0	0	1	0	0	1	1	0	0	0	1	1	1
GSM1523906	0	1.83333	1	0	0	0	0	1	0	0	0	1	1	0	0	1	1	1	0	1	1	1	1	0	1	1	0	1	0	1	0	1	0	0	0	0	0	0	0	1	1	1	1	0	0	0	1	1	1
GSM1523827	0	2.1	0	1	1	0	1	1	1	1	0	1	0	1	0	1	0	0	1	0	1	0	1	1	0	1	1	0	1	1	1	1	1	1	1	0	0	1	1	1	0	0	1	0	0	1	0	0	0
GSM1523843	0	3.06667	1	1	1	0	1	0	1	0	0	0	0	0	0	1	0	0	0	1	0	1	1	1	1	1	1	0	1	0	1	1	1	0	0	0	0	0	0	0	1	1	1	0	1	0	1	0	1
GSM1523949	0	3.1	1	0	1	0	0	1	0	0	1	0	0	0	1	1	0	1	0	0	0	0	0	0	1	1	1	0	0	0	0	1	0	0	1	1	0	0	0	1	0	0	0	1	1	0	1	0	1
GSM1523821	0	3.7	1	0	1	0	1	0	1	1	0	1	0	1	1	0	0	0	1	1	1	1	0	1	0	1	1	1	1	1	0	0	0	0	0	1	0	1	0	1	0	1	0	1	1	1	1	0	1
GSM1523868	0	3.96667	1	0	1	0	0	1	1	0	1	1	0	1	0	1	0	0	1	0	0	0	0	1	0	1	1	0	1	1	1	1	1	0	0	0	1	1	0	1	1	0	0	0	1	0	0	1	1
GSM1523886	0	4.03333	0	0	1	0	0	1	1	1	1	0	0	1	1	0	1	0	1	1	0	1	1	0	1	0	0	1	1	1	1	0	0	1	0	0	0	1	1	0	1	0	0	0	1	0	0	1	1
GSM1523904	0	4.8	0	0	0	0	0	1	0	0	1	0	0	0	0	1	0	0	1	1	1	1	0	1	1	1	0	0	0	1	1	1	0	0	0	1	1	0	1	1	0	1	1	1	0	1	1	1	1
GSM1523835	0	5.06667	1	1	1	0	1	1	1	1	0	1	0	1	1	0	0	0	0	0	1	1	1	0	1	0	0	0	1	1	0	1	1	0	0	1	1	0	0	0	0	0	1	0	0	1	1	0	0
GSM1523903	0	9.16667	0	0	0	0	0	1	0	1	1	1	1	0	0	1	1	1	0	0	1	1	1	1	0	1	1	1	1	1	0	1	0	1	0	0	1	1	1	1	1	1	1	1	1	0	1	0	0
GSM1523981	0	10.7	1	0	1	0	1	1	1	1	0	0	1	0	1	0	1	0	1	0	0	0	0	1	0	0	0	0	0	0	1	0	0	0	1	1	0	0	1	0	0	0	0	0	0	1	0	1	1
GSM1523816	0	11.5	1	0	1	0	1	1	1	1	1	1	0	0	0	0	1	1	0	1	0	1	1	0	0	1	1	0	0	0	1	0	1	0	1	1	0	1	0	1	1	1	0	0	0	1	0	1	0
GSM1523878	0	11.5333	1	0	1	0	0	1	1	1	1	1	0	0	0	1	0	0	1	0	1	0	1	1	0	0	0	0	1	1	1	1	1	0	0	0	1	1	0	0	0	0	0	0	1	1	1	0	0
GSM1524000	0	11.7	0	1	1	0	1	0	0	1	0	0	1	1	1	0	1	0	0	1	0	1	0	1	0	0	1	0	1	1	0	0	0	1	1	1	1	1	1	1	1	0	1	1	1	0	1	1	0
GSM1523875	0	12.1	0	0	1	0	0	0	1	1	0	0	1	1	0	0	0	1	0	0	1	1	0	0	0	0	1	1	1	0	0	1	1	1	0	1	1	1	0	1	0	1	1	0	0	1	1	0	0
GSM1523866	0	12.5667	0	0	1	0	0	1	1	0	0	1	1	0	1	1	0	0	0	0	1	1	1	1	1	1	0	1	1	1	1	1	0	1	0	0	0	0	0	0	1	1	1	1	1	0	1	0	1
GSM1523727	0	12.5667	1	0	1	0	0	1	0	1	0	0	0	1	0	0	0	1	1	0	1	0	1	0	0	0	1	1	0	1	0	0	1	1	0	1	0	0	0	0	0	0	1	0	1	0	0	0	1
GSM1524033	0	14.1	0	0	1	0	0	1	1	0	1	0	0	0	0	1	1	1	1	1	0	0	1	0	1	1	0	0	1	0	1	1	0	1	0	1	1	1	0	0	1	0	0	0	1	0	0	1	0
GSM1523942	0	21.7667	0	0	1	0	0	1	0	1	0	0	0	1	1	0	0	0	0	0	0	1	1	0	0	1	1	1	1	1	1	0	0	1	0	1	1	0	0	1	0	0	0	0	0	0	0	0	0
GSM1524034	0	21.8	1	0	1	0	0	0	0	1	1	1	1	0	0	0	1	1	0	0	1	1	1	0	1	0	1	0	0	1	0	0	1	1	0	1	1	1	1	0	0	1	0	1	0	1	1	0	0
GSM1523831	0	23.7667	1	0	1	0	1	0	1	1	0	0	1	1	0	0	1	1	1	1	0	1	1	0	1	1	1	1	0	1	1	1	1	1	0	0	0	0	1	1	0	1	1	1	0	1	0	1	0
GSM1523944	0	33.9667	1	0	1	0	0	1	1	0	1	1	1	0	0	1	0	0	1	1	1	1	1	1	0	0	0	0	1	1	1	0	1	1	1	1	1	1	1	1	1	0	1	1	1	0	0	1	1
GSM1523765	0	35.4	1	0	1	0	1	0	1	0	0	1	1	0	1	0	0	1	1	1	0	1	0	1	0	0	0	0	1	1	0	1	1	1	1	1	1	0	1	1	1	1	1	0	1	0	0	1	1
GSM1523865	0	36.5333	1	0	1	0	0	1	0	0	1	0	1	1	1	0	0	0	1	1	1	1	0	1	1	1	1	1	1	0	1	1	1	0	1	0	0	1	0	1	1	0	0	0	0	1	0	0	0
GSM1523980	0	43.8	1	0	1	0	1	0	1	1	1	0	0	1	0	0	0	1	0	1	0	1	1	1	0	0	1	1	0	0	0	0	0	1	1	1	1	0	0	0	0	1	0	1	0	1	0	0	0
GSM1523842	0	44.4	1	0	1	0	0	1	0	1	0	0	1	1	1	1	0	1	1	0	1	0	0	0	1	1	0	1	1	1	0	1	1	1	1	1	0	1	1	1	1	0	1	1	1	1	0	1	1
GSM1523909	0	46.0333	1	0	0	0	0	0	0	1	0	0	1	1	0	1	0	0	1	0	0	0	1	0	0	0	1	1	1	0	1	1	1	0	0	0	0	0	1	0	1	1	0	0	1	0	0	0	1
GSM1523896	0	47.4333	1	0	0	0	0	1	1	1	1	0	0	1	1	0	0	1	1	0	1	0	0	1	0	0	0	0	1	1	0	1	1	1	0	1	1	1	1	0	1	0	0	1	1	1	0	0	1
GSM1523929	0	47.5	1	0	0	0	0	0	0	0	0	1	1	0	1	0	0	1	1	0	1	1	1	1	1	1	0	1	0	1	0	0	0	1	1	1	0	0	0	1	0	0	0	0	1	1	0	0	1
GSM1523973	0	48.5	1	1	1	0	1	0	1	1	0	0	0	1	1	0	1	1	0	0	0	0	1	0	0	1	1	0	1	0	0	0	0	1	0	0	1	1	0	1	1	0	0	0	0	1	1	0	1
GSM1524046	0	48.6333	0	0	0	0	0	0	0	1	1	0	0	1	0	0	1	0	0	0	1	0	1	0	1	0	1	1	0	0	1	0	1	0	0	0	0	1	0	0	0	1	0	0	0	1	0	0	0
GSM1523997	0	48.6667	1	0	1	0	1	1	0	0	0	0	0	0	1	0	0	1	0	0	0	0	0	1	0	1	1	1	0	1	0	0	1	1	1	0	0	1	1	1	1	1	1	0	1	0	1	1	0
GSM1523951	0	48.9667	0	1	1	0	1	0	0	1	1	0	1	0	1	1	1	1	0	0	0	1	0	1	0	0	0	0	0	1	0	1	0	1	0	0	1	0	1	1	0	0	1	1	1	0	0	1	1
GSM1523934	0	49.0333	1	0	0	0	0	1	0	0	1	0	0	1	1	0	1	0	0	0	0	0	0	0	0	0	0	0	1	1	0	0	1	0	1	0	1	1	1	0	1	0	0	1	0	1	0	0	1
GSM1523773	0	49.0333	1	1	1	0	1	1	0	1	1	1	1	1	1	1	0	1	0	0	0	1	1	0	0	0	0	0	0	1	0	1	1	1	0	1	1	1	0	1	0	1	1	0	0	0	0	0	0
GSM1523895	0	49.0667	1	0	0	0	0	1	1	1	1	1	0	0	1	0	0	1	1	0	0	1	0	1	0	0	0	0	0	1	1	1	1	0	1	1	1	1	1	1	1	1	1	0	0	0	0	1	1
GSM1524041	0	49.3333	1	0	1	0	0	1	0	0	0	0	0	1	1	0	1	0	1	0	1	0	0	0	1	0	1	1	0	0	0	0	0	0	1	1	0	1	0	0	1	0	0	0	0	0	0	0	0
GSM1524044	0	49.5667	1	0	0	0	0	0	1	1	1	0	0	1	0	1	1	0	1	0	1	1	1	0	1	1	0	1	0	0	0	0	1	0	1	0	1	0	0	0	0	0	0	0	0	0	1	1	0
GSM1523774	0	50.0333	1	0	1	0	0	1	0	1	0	0	1	0	1	0	1	1	0	0	0	1	0	0	1	0	1	1	1	1	1	0	0	1	1	1	1	1	0	0	0	1	1	0	1	0	0	1	0
GSM1523964	0	53.5667	0	0	0	0	0	1	0	1	0	0	0	1	1	0	1	0	0	1	0	1	1	0	1	0	0	0	0	0	0	0	1	1	0	0	0	0	0	1	0	1	0	0	0	0	1	1	1
GSM1524045	0	54.9667	0	0	0	0	0	0	0	1	0	1	1	1	0	0	1	0	1	0	1	1	0	1	1	1	1	0	0	1	0	1	0	1	1	0	1	1	0	0	1	0	0	0	0	1	1	0	1
GSM1523968	0	55.3	1	0	0	0	0	1	1	1	0	0	1	1	0	0	1	0	0	0	0	1	1	0	1	0	0	0	0	1	1	1	0	1	0	1	1	1	0	0	0	1	1	1	0	0	0	0	0
GSM1524040	0	57.1	0	0	1	0	0	0	1	0	1	0	0	1	1	1	1	1	1	1	0	0	0	0	0	1	1	0	0	0	0	1	0	1	1	1	1	0	0	0	0	0	1	0	0	1	0	1	1
GSM1523966	0	57.5	0	0	0	0	0	1	0	1	0	0	0	0	0	0	0	0	0	0	1	0	0	0	1	0	1	0	0	0	0	0	0	1	0	0	0	0	1	0	0	1	0	0	0	0	0	0	0
GSM1524031	0	57.6333	1	0	1	0	0	1	0	1	0	0	0	1	0	0	1	0	1	0	0	1	0	0	1	0	0	0	0	0	0	1	0	1	0	1	0	0	0	0	0	1	1	0	1	1	1	0	0
GSM1524028	0	58.6333	0	0	1	0	0	0	0	0	1	0	1	0	0	0	1	0	0	1	0	0	1	0	1	1	0	1	0	1	0	0	0	0	1	0	0	0	1	1	1	1	0	0	0	0	1	0	1
GSM1524049	0	58.7	1	0	0	0	0	1	0	1	0	0	0	1	0	0	0	0	1	0	0	0	1	0	1	1	0	1	1	0	0	0	0	0	1	0	0	1	0	1	1	0	1	1	0	0	1	0	1
GSM1523971	0	58.7	1	0	0	0	0	0	0	1	0	0	1	1	0	0	0	1	0	0	0	0	0	0	1	0	0	0	0	0	0	0	1	0	0	0	0	1	1	0	0	0	1	0	0	1	1	0	0
GSM1523918	0	58.8	0	0	1	0	0	0	0	0	0	0	0	0	1	1	0	1	0	0	0	1	1	0	1	1	0	0	0	0	0	1	0	1	1	0	1	0	1	0	1	1	0	0	0	0	0	0	1
GSM1523926	0	58.8333	1	0	1	0	1	0	0	0	0	1	0	1	0	0	1	0	0	1	1	0	0	0	1	1	1	1	1	0	1	0	1	1	0	1	0	0	0	0	0	0	0	0	0	1	0	0	0
GSM1523746	0	58.8667	1	0	1	0	0	1	0	0	0	0	1	1	1	0	0	0	1	1	0	0	1	1	1	0	0	0	0	0	0	1	0	1	1	0	0	0	1	1	0	1	0	0	1	0	0	1	1
GSM1523854	0	59	1	1	1	0	1	0	0	0	1	1	1	0	0	1	1	1	1	0	1	1	0	0	1	0	0	1	1	1	1	1	1	0	1	0	1	0	1	1	1	1	0	1	1	1	1	1	0
GSM1524057	0	59.0333	1	0	1	0	0	0	1	0	0	0	1	1	0	0	0	0	0	1	1	0	1	0	0	1	0	0	0	0	1	1	1	0	1	1	0	0	0	0	1	1	0	1	0	1	0	0	1
GSM1523882	0	59.1667	1	0	1	0	0	1	1	0	1	0	0	0	1	1	1	0	1	1	1	0	0	1	1	1	1	1	0	0	1	1	0	0	1	0	0	0	1	0	0	1	1	0	0	1	0	1	1
GSM1523933	0	59.2	0	0	1	0	1	1	0	0	0	1	0	1	1	1	1	1	1	0	1	1	0	0	1	1	1	0	0	1	1	1	0	0	1	0	1	0	0	0	1	0	1	1	0	1	0	0	0
GSM1523970	0	59.3667	1	0	0	0	0	0	1	0	1	1	0	1	1	1	0	0	1	0	0	0	1	0	0	0	0	1	0	1	0	1	1	1	1	0	1	0	1	1	0	0	0	1	1	0	1	0	0
GSM1523919	0	59.3667	1	1	1	0	1	1	0	1	0	0	1	1	1	1	0	0	0	0	0	1	0	0	1	0	0	1	0	1	1	1	1	1	0	1	0	0	0	0	0	1	0	0	0	0	0	0	0
GSM1524071	0	59.4333	1	0	0	0	0	0	1	0	1	1	1	0	0	1	1	1	0	0	0	0	0	0	1	1	0	1	1	1	0	0	0	0	0	0	1	0	0	1	1	0	0	1	0	1	0	1	0
GSM1524002	0	59.4667	1	0	1	0	0	1	0	1	0	1	1	1	0	0	0	0	0	1	1	1	1	0	0	1	0	1	0	0	0	0	1	0	0	1	1	1	0	0	0	0	1	0	0	1	0	0	1
GSM1524055	0	59.7	1	0	1	0	0	0	1	0	0	0	1	1	1	1	1	1	0	0	0	1	0	1	1	1	1	1	0	0	1	1	0	1	1	1	1	1	1	0	1	1	1	1	1	0	0	1	1
GSM1524047	0	59.7	1	0	0	0	0	1	0	0	1	0	0	0	1	0	1	1	1	0	0	0	0	0	1	0	0	1	0	0	1	1	0	1	0	1	0	0	1	1	1	0	1	0	1	0	1	0	1
GSM1523984	0	59.7	1	0	1	0	1	0	0	0	0	1	1	0	1	0	1	1	0	1	0	1	0	1	1	0	0	1	0	0	0	1	0	1	1	1	0	0	0	0	0	0	1	1	1	1	0	0	1
GSM1524048	0	59.8333	0	0	0	0	0	1	0	0	0	1	0	0	0	1	1	0	0	1	0	1	0	1	0	1	1	1	0	0	1	1	1	0	1	0	1	0	1	0	1	0	1	0	0	0	0	0	1
GSM1523905	0	59.8333	1	0	0	0	0	0	0	1	0	1	1	1	0	0	0	1	0	1	0	0	1	1	0	1	0	1	1	0	0	1	0	0	0	1	0	1	1	1	1	1	1	0	1	1	1	1	1
GSM1523899	0	59.8333	0	0	0	0	0	0	0	1	0	1	1	0	1	0	0	1	1	1	0	0	0	1	1	1	1	0	1	0	1	1	0	0	0	0	1	0	0	0	1	1	1	1	0	1	1	1	0
GSM1523897	0	59.8333	1	0	0	0	0	0	1	0	0	1	1	0	0	0	1	1	1	1	0	1	1	0	1	1	0	1	0	1	1	1	1	1	0	0	1	0	1	0	0	1	1	0	1	0	0	1	1
GSM1524058	0	59.9667	1	1	1	0	1	0	0	0	1	0	1	0	0	1	0	0	0	0	0	0	0	1	1	0	1	1	1	0	1	0	0	0	0	1	0	0	0	1	0	1	1	0	0	0	0	0	1
GSM1523967	0	59.9667	0	0	0	0	0	0	1	0	1	0	0	1	0	0	0	1	1	1	0	0	1	0	1	0	0	0	0	0	1	0	0	0	1	0	0	0	1	0	1	1	0	0	1	1	1	0	0
GSM1524038	0	60.0667	0	1	1	0	1	0	0	0	0	1	0	0	1	0	1	0	1	1	0	1	0	1	1	1	1	1	1	0	0	1	1	1	1	0	1	0	1	1	0	0	0	1	0	0	1	1	1
GSM1524005	0	60.2	1	0	0	0	0	0	1	0	1	1	0	0	0	1	0	1	1	0	0	0	0	1	0	0	0	1	1	1	1	1	1	0	0	1	1	1	1	1	1	1	1	1	1	1	1	1	0
GSM1524014	0	60.2333	1	0	1	0	0	0	1	0	0	1	0	1	0	1	0	0	0	1	1	1	0	0	0	0	0	1	0	1	1	1	1	0	0	1	1	1	0	0	1	0	0	0	1	0	1	1	0
GSM1523825	0	60.2333	0	0	1	0	1	1	0	1	1	1	1	0	1	1	1	0	1	0	0	0	1	1	1	0	0	0	0	1	0	0	1	1	0	1	1	0	1	1	0	1	0	0	1	0	0	1	1
GSM1523928	0	60.4333	0	1	1	0	1	1	0	0	1	1	0	1	0	1	1	0	1	0	0	0	0	1	1	0	0	1	0	0	0	0	0	0	1	0	0	0	1	0	1	0	0	1	0	0	0	0	0
GSM1523978	0	60.6333	1	0	1	0	0	1	0	0	0	1	0	1	0	0	1	1	0	0	1	0	0	1	0	1	1	1	0	0	1	1	0	0	0	0	0	1	0	1	0	1	0	0	0	0	1	1	1
GSM1523776	0	61	1	0	1	0	0	0	0	0	0	0	1	0	1	0	1	1	1	1	1	1	1	0	0	0	1	0	0	0	1	0	1	1	1	1	1	0	1	0	1	1	1	0	1	0	0	1	0
GSM1523851	0	61.1333	1	0	1	0	0	1	0	1	1	1	1	1	0	0	1	1	0	1	1	1	0	1	0	1	0	0	0	0	0	0	0	1	0	0	1	1	0	0	0	1	1	0	0	1	1	0	1
GSM1524054	0	61.1667	1	0	1	0	0	0	1	0	0	0	1	0	1	1	1	0	1	1	0	0	0	1	0	1	1	1	0	1	1	1	0	0	1	0	1	0	1	1	0	0	1	0	1	1	0	1	0
GSM1524017	0	61.1667	1	0	1	0	1	0	1	0	0	1	0	0	1	1	1	0	1	1	0	1	1	0	1	0	0	0	1	1	0	1	0	1	0	1	1	0	0	1	1	0	0	0	1	0	1	1	0
GSM1523888	0	61.4	0	0	1	0	0	1	1	1	0	1	0	1	1	0	0	1	0	0	1	1	0	0	0	0	0	0	1	0	1	0	1	0	0	1	0	1	0	0	0	1	1	1	1	0	1	1	1
GSM1524068	0	62.2	1	0	1	0	1	0	1	0	1	1	0	0	1	1	1	0	0	0	0	1	0	0	0	1	0	0	1	1	0	0	1	0	1	1	1	1	1	1	1	0	0	1	0	0	1	1	1
GSM1523874	0	63.8333	1	1	1	0	1	1	0	0	0	1	1	0	1	0	0	1	1	1	1	0	0	1	0	1	1	0	1	1	0	1	0	0	0	0	0	1	1	0	1	0	1	0	1	0	0	0	1
GSM1524007	0	64.2333	0	1	0	0	0	1	0	1	1	1	0	1	0	1	0	0	1	0	1	1	0	1	0	0	0	1	1	1	1	1	1	1	0	1	1	0	0	0	1	1	0	1	1	0	1	1	0
GSM1523870	0	64.6	1	0	1	0	0	0	1	1	1	1	1	0	0	1	0	1	1	0	0	1	1	1	0	0	1	1	0	0	1	1	1	1	1	0	1	1	0	1	1	1	1	0	1	1	1	1	0
GSM1523974	0	64.9667	1	1	1	0	1	0	0	1	0	1	0	0	0	1	0	0	0	1	1	0	1	1	0	0	1	1	0	1	0	0	1	0	0	1	0	1	0	0	0	0	0	1	0	1	0	0	0
GSM1523881	0	65.4667	0	0	1	0	0	0	0	1	1	1	0	1	1	1	1	0	1	1	1	1	0	0	1	1	1	0	1	0	0	1	0	1	0	1	0	1	1	1	1	1	0	0	0	0	1	1	1
GSM1524072	0	67.0667	1	0	1	0	1	0	1	1	1	1	1	1	1	1	1	0	1	0	0	0	1	0	0	0	0	1	0	1	1	1	1	1	1	1	0	0	1	1	0	1	0	0	0	1	1	1	0
GSM1523729	0	68.2	1	1	1	0	1	0	0	1	0	1	0	1	0	0	0	0	0	0	1	0	0	0	0	0	1	0	0	0	0	0	0	0	0	1	1	1	0	0	0	0	0	0	0	1	0	0	0
GSM1523805	0	68.4333	1	0	1	1	1	0	1	0	0	1	0	0	0	1	1	0	0	1	0	1	1	0	1	1	1	0	1	0	1	1	1	0	0	1	0	0	1	1	0	0	0	0	0	1	0	1	0
GSM1523772	0	69.5333	0	1	1	0	1	0	1	1	1	1	0	1	1	0	0	1	0	1	0	1	0	1	0	1	0	0	1	0	0	1	1	1	1	0	0	0	0	0	1	0	1	1	1	0	0	1	1
GSM1523744	0	69.5333	1	0	1	0	0	1	0	0	0	0	0	0	1	0	1	0	1	1	0	1	0	0	0	1	0	0	0	0	0	0	0	1	0	0	0	0	0	0	0	0	1	1	0	1	1	0	0
GSM1524024	0	69.5667	1	0	1	0	0	1	0	0	1	1	1	0	1	1	1	1	1	1	0	1	1	0	1	1	0	1	1	0	1	1	0	0	0	0	0	0	0	0	1	0	0	1	0	0	1	1	0
GSM1523847	0	70.0333	0	0	1	0	0	0	0	1	1	0	1	0	1	0	1	0	0	1	0	0	0	0	0	1	1	0	0	0	1	0	0	0	1	0	1	1	0	0	0	0	0	1	0	1	0	1	0
GSM1524013	0	70.2	1	0	1	0	0	0	0	0	1	1	0	0	1	1	1	1	1	0	0	1	1	1	1	1	1	0	1	0	0	1	1	1	0	1	1	0	0	0	1	1	1	1	1	0	1	1	1
GSM1523958	0	70.2667	1	0	1	0	0	1	0	0	1	0	0	1	0	0	0	0	0	0	0	0	0	0	1	1	1	0	0	0	0	0	1	0	0	1	0	0	1	0	1	0	0	1	0	0	1	0	0
GSM1523953	0	70.3	1	0	1	0	0	0	1	0	1	0	1	0	1	0	0	1	0	1	0	0	1	1	1	1	1	0	0	0	0	0	0	1	1	1	0	0	1	0	0	0	1	0	0	0	0	0	0
GSM1523957	0	71	1	1	1	0	1	1	1	0	0	0	0	1	0	0	0	0	0	0	1	0	1	0	0	0	0	1	0	1	0	0	1	0	1	1	1	1	0	1	0	0	0	0	0	0	1	0	1
GSM1523985	0	71.6667	0	0	1	0	0	1	0	0	0	0	0	0	1	0	0	0	1	0	0	0	1	0	0	1	1	0	0	1	1	0	0	0	0	0	0	0	1	0	0	1	1	0	0	0	1	0	1
GSM1524037	0	71.9333	0	0	1	0	0	0	1	0	1	1	1	0	1	0	1	0	0	1	0	1	0	0	1	1	0	1	1	0	0	1	0	0	0	1	0	0	1	0	1	1	0	1	0	1	1	1	1
GSM1523856	0	72.5	1	1	1	0	1	0	1	1	1	1	1	1	1	1	1	1	0	0	1	1	1	0	1	0	1	1	0	1	0	1	1	1	0	1	1	0	1	0	1	0	0	0	0	0	0	1	1
GSM1523943	0	73.2	1	1	1	0	1	1	0	1	0	0	0	1	0	0	0	0	0	0	1	1	0	1	0	0	1	0	0	1	0	0	1	1	1	1	0	0	1	0	0	0	0	1	1	1	0	0	0
GSM1524070	0	73.5333	1	0	1	0	0	0	1	0	0	0	0	0	1	1	1	1	1	1	0	0	1	1	1	1	0	0	1	1	1	0	1	0	1	1	0	0	1	0	0	1	1	0	0	0	0	0	1
GSM1523937	0	74.2	0	1	1	0	1	1	1	0	0	1	0	1	1	1	1	1	0	1	1	0	0	1	1	1	1	1	1	0	1	1	1	0	0	0	0	1	0	0	0	0	1	1	0	0	0	1	0
GSM1524059	0	74.9667	0	0	1	0	0	0	0	0	0	1	0	0	1	1	0	0	0	1	0	1	0	0	1	0	1	1	0	0	1	0	1	1	1	1	1	0	0	0	0	0	0	1	0	0	0	0	1
GSM1523945	0	77.0667	1	0	1	0	0	0	1	0	1	0	1	1	0	1	1	1	0	0	1	1	0	0	1	1	1	0	0	0	1	0	0	1	1	1	1	0	0	1	0	0	0	1	1	1	1	0	0
GSM1524056	0	78.2	1	1	1	0	1	1	1	0	0	1	1	1	0	0	1	0	1	1	1	0	0	0	1	1	1	0	0	0	1	0	0	1	1	1	1	0	0	1	0	0	0	0	0	0	0	0	1
GSM1523998	0	79.2333	1	1	0	0	0	0	0	1	0	1	1	1	0	0	0	1	0	0	0	0	1	0	1	0	0	0	1	1	0	0	0	0	0	0	0	1	0	0	1	0	0	0	0	0	1	1	0
GSM1524052	0	79.8333	1	0	1	0	0	0	1	0	1	0	0	0	0	0	1	1	1	1	0	0	0	0	1	0	0	1	1	1	1	0	0	0	0	1	1	0	1	0	0	1	0	1	1	0	0	1	1
GSM1523812	0	80.2667	0	0	1	1	1	1	1	1	0	1	1	0	1	1	0	0	1	0	0	0	0	1	0	0	1	1	1	1	1	0	0	1	1	0	1	1	0	1	1	0	1	1	1	1	1	1	0
GSM1523987	0	80.7667	1	0	1	0	0	0	0	0	1	1	0	0	0	0	1	0	1	0	0	0	1	1	1	1	0	1	1	1	0	1	0	0	1	1	1	0	1	1	1	1	0	1	1	0	1	1	1
GSM1523891	0	81.3667	0	1	1	0	1	1	1	1	0	0	1	1	1	0	0	1	0	1	1	0	0	1	1	0	0	1	1	1	1	0	1	0	1	0	1	1	1	1	1	0	1	1	1	1	0	0	1
GSM1523811	0	81.4333	0	1	1	0	1	1	1	0	0	1	0	0	1	0	0	1	1	1	1	0	1	0	1	1	0	1	1	1	1	0	0	1	1	1	1	0	1	0	1	1	1	1	0	0	1	1	1
GSM1523959	0	82.4	0	0	1	0	1	0	0	1	1	0	0	1	1	0	0	1	1	1	1	1	1	0	0	0	1	1	1	0	0	0	0	0	0	1	0	0	0	0	0	1	0	0	1	1	1	0	0
GSM1523864	0	83.0333	1	1	1	0	1	1	0	0	1	1	1	0	0	1	0	1	1	0	1	0	0	1	0	1	0	0	1	1	1	1	0	1	1	0	1	1	0	1	1	0	0	0	1	0	1	0	1
GSM1523837	0	84.3	0	0	1	0	1	0	0	1	0	1	1	1	1	0	1	1	1	1	0	1	1	1	1	0	1	1	0	1	1	0	1	1	1	1	1	1	1	1	1	1	0	0	1	1	1	1	1
GSM1524036	0	84.3333	1	0	1	0	0	1	0	0	1	1	1	0	0	0	1	0	1	1	0	0	0	0	0	1	1	0	1	0	0	1	1	0	0	0	1	1	0	0	0	0	1	0	0	0	1	0	0
GSM1523975	0	84.4333	0	0	1	0	1	0	1	0	1	1	1	1	1	0	1	1	1	0	0	1	0	1	0	0	0	1	1	1	1	1	1	1	1	0	1	1	1	1	1	0	1	1	1	0	1	1	1
GSM1523999	0	84.6	1	1	1	0	1	1	1	0	0	0	1	0	1	0	0	0	1	0	0	1	0	1	0	0	1	0	0	1	0	0	1	1	1	0	1	1	0	1	1	0	1	1	1	1	0	1	1
GSM1523965	0	84.7667	1	0	1	0	1	1	1	0	1	0	0	0	0	1	0	1	1	1	1	0	1	1	1	1	0	1	1	1	1	1	0	1	1	0	1	1	0	1	1	1	1	1	1	0	1	1	0
GSM1523988	0	85.0333	0	0	1	0	0	0	0	1	0	1	1	0	1	1	1	1	1	1	0	1	0	1	0	0	0	1	0	1	0	1	1	1	1	1	1	0	1	0	1	0	1	0	1	0	0	1	1
GSM1524006	0	85.2667	1	1	0	0	0	1	1	0	1	0	0	1	1	1	0	1	0	1	1	0	1	0	0	1	1	0	0	0	0	1	0	0	1	1	1	1	0	0	1	1	0	1	0	0	0	0	1
GSM1523848	0	85.4667	0	0	1	0	0	0	1	1	1	1	0	0	0	0	1	1	0	1	1	0	0	0	1	1	1	0	0	1	1	0	0	0	0	1	1	0	0	1	0	1	0	0	0	0	0	0	1
GSM1523940	0	85.8333	1	1	1	0	1	0	0	0	0	0	1	1	1	1	0	0	1	1	1	0	0	1	1	1	0	1	1	1	1	1	0	1	1	0	0	0	0	1	1	0	1	1	0	0	1	1	1
GSM1524069	0	86.2	1	0	1	0	0	0	0	0	0	1	1	1	0	1	0	1	0	0	0	0	0	0	0	1	1	0	1	1	0	1	0	1	1	0	0	0	1	1	1	1	1	1	0	1	1	1	0
GSM1523946	0	87.5333	0	0	1	0	0	0	1	1	1	0	0	1	0	0	1	1	0	0	0	0	0	0	0	0	1	1	0	1	0	0	0	1	0	0	1	1	0	0	0	0	0	1	0	1	1	0	0
GSM1523952	0	88.2	1	0	1	0	0	0	0	1	1	1	1	0	0	0	0	0	0	1	0	1	1	1	1	0	0	0	0	0	0	1	1	1	1	0	0	1	0	1	0	1	1	1	0	1	0	0	0
GSM1523982	0	89.1	0	0	1	0	1	0	1	1	1	1	1	1	1	1	0	1	1	0	0	0	1	1	0	0	0	1	1	0	1	1	1	0	1	0	1	1	1	1	1	1	1	1	1	0	0	1	0
GSM1523989	0	89.7667	1	0	1	0	0	1	0	1	0	0	1	0	0	0	1	0	1	1	0	1	0	1	0	0	1	1	1	1	1	0	0	0	1	1	0	1	1	1	0	1	0	0	0	1	1	1	1
GSM1523889	0	91.2333	0	0	1	0	0	1	1	1	0	0	0	0	0	0	0	1	0	1	1	0	0	1	0	1	1	1	1	1	1	0	1	0	1	0	0	0	1	1	0	1	1	1	0	1	0	1	0
GSM1523941	0	91.9333	1	0	1	0	0	0	0	1	0	0	1	1	1	1	0	1	1	1	1	1	0	1	0	0	1	0	0	1	0	0	1	1	1	0	1	0	1	1	1	0	1	0	1	0	1	0	0
GSM1523836	0	93.4667	1	0	1	0	1	0	1	1	1	0	1	0	0	1	1	1	0	1	1	0	1	0	1	0	1	0	0	1	1	0	1	1	0	0	1	0	0	0	1	0	0	1	0	1	1	0	0
GSM1523873	0	95.2333	0	0	1	0	0	1	0	0	0	1	1	0	1	0	0	1	0	0	1	1	1	1	1	1	0	0	1	0	1	0	0	1	0	1	0	1	1	1	1	1	1	0	1	1	1	1	0
GSM1523858	0	97.2	1	0	1	0	0	0	1	0	0	1	1	1	0	0	0	1	0	0	1	0	0	1	1	1	0	1	1	1	1	1	1	1	0	1	1	0	0	0	1	1	1	0	0	0	1	1	1
GSM1523850	0	97.2	1	0	1	0	0	0	0	1	0	1	0	0	1	1	1	1	1	1	1	1	0	0	1	0	1	0	0	0	0	0	0	1	0	1	1	1	0	1	1	1	0	0	0	1	0	0	0
GSM1523860	0	98.5333	1	0	1	0	0	0	0	1	0	1	1	1	1	0	1	0	1	0	0	0	0	0	1	0	1	0	1	1	0	1	1	1	0	0	0	0	0	1	1	0	1	0	1	0	0	0	0
GSM1523871	0	100.867	0	0	1	0	0	0	0	1	1	1	1	0	0	1	0	1	0	1	1	0	1	1	0	0	0	1	0	0	0	1	0	1	0	0	0	1	1	0	0	1	1	1	1	1	0	1	0
GSM1523862	1	0.1	1	0	1	1	1	1	1	1	1	1	1	1	1	1	0	1	0	1	1	0	1	0	0	0	1	0	1	0	0	1	0	1	1	0	1	1	1	1	1	1	0	1	1	1	0	0	1
GSM1523947	1	0.3	1	0	1	0	0	0	1	1	0	1	1	0	0	0	0	0	0	0	0	1	1	1	0	1	1	0	0	1	1	0	0	1	0	1	1	1	1	0	0	0	1	1	0	1	0	1	0
GSM1523804	1	0.4	1	0	1	0	1	0	1	1	0	0	1	1	1	1	1	0	1	0	1	1	1	0	1	1	1	1	1	1	0	1	0	1	1	0	0	0	1	0	1	1	0	0	0	1	1	0	0
GSM1524032	1	0.533333	1	1	1	0	1	1	1	1	0	0	0	1	0	0	1	1	0	1	1	1	1	0	0	1	0	1	1	0	1	0	0	1	1	0	1	1	1	0	0	1	0	0	1	1	1	0	0
GSM1523932	1	0.533333	1	1	1	0	1	1	0	1	0	1	0	0	0	0	0	0	0	1	1	0	0	1	0	1	1	0	0	1	0	0	0	1	1	1	1	1	1	0	0	0	0	0	0	1	0	1	1
GSM1523820	1	0.533333	0	0	1	0	1	0	1	0	1	0	0	0	1	1	1	1	0	0	1	0	1	1	1	1	1	0	1	1	0	1	0	0	1	0	1	1	1	0	0	0	1	1	1	0	1	0	0
GSM1524019	1	0.6	1	0	1	1	1	0	0	1	1	1	1	1	1	1	1	1	1	0	1	1	0	0	0	0	1	0	0	0	0	1	0	0	0	0	1	1	0	0	0	0	1	1	0	1	0	0	1
GSM1523789	1	0.6	1	0	1	0	1	1	0	1	1	1	1	1	0	0	1	0	0	1	0	1	0	1	0	0	1	1	1	0	0	0	1	0	0	1	1	1	1	0	0	0	0	1	0	1	1	1	1
GSM1523807	1	0.633333	1	0	1	0	1	1	0	1	1	0	0	1	0	1	1	0	0	1	1	0	0	1	1	0	1	0	1	1	1	0	0	1	0	1	1	0	1	0	1	1	0	0	1	0	1	1	1
GSM1523790	1	0.633333	0	1	1	0	1	1	1	1	0	1	1	0	1	0	0	1	1	1	0	0	1	1	0	1	0	0	1	0	1	1	0	0	0	1	1	1	0	1	0	1	1	1	1	1	0	1	1
GSM1523855	1	0.7	1	0	1	0	0	0	1	0	0	1	0	0	0	1	0	1	0	1	1	1	1	0	1	1	0	0	0	1	1	1	0	1	1	0	1	0	1	0	0	1	0	1	1	1	1	0	0
GSM1523798	1	0.7	1	1	1	1	1	0	1	0	1	1	1	1	0	1	0	1	0	1	0	1	0	0	0	1	0	1	0	1	1	0	0	0	0	0	1	0	0	1	1	1	1	0	0	0	1	1	0
GSM1523781	1	0.7	0	1	1	0	1	0	1	1	1	0	1	1	1	1	1	0	0	1	1	1	1	0	1	0	0	1	1	1	1	1	1	1	0	0	1	1	1	1	1	0	0	1	1	1	0	1	0
GSM1524050	1	0.733333	1	0	0	0	0	1	0	0	0	0	0	1	1	1	1	1	1	0	1	0	0	0	1	1	1	1	0	0	0	0	1	0	1	1	0	0	1	0	0	0	0	0	0	0	1	1	1
GSM1523834	1	0.733333	1	0	1	0	1	1	0	1	1	0	0	1	0	0	0	0	0	1	0	1	1	0	1	0	1	0	1	0	0	0	1	0	0	1	0	0	1	1	0	1	0	0	1	1	0	0	0
GSM1523814	1	0.733333	0	1	1	1	1	0	1	0	1	0	0	0	0	1	0	1	0	1	0	1	1	1	0	1	0	0	1	0	0	1	1	0	0	1	0	0	1	1	1	0	1	0	0	1	1	0	0
GSM1523893	1	0.766667	1	1	1	0	1	1	1	1	0	0	1	0	1	0	0	0	0	0	0	0	1	1	0	0	0	0	1	1	0	0	1	0	0	0	0	1	1	1	0	0	0	0	0	1	0	1	1
GSM1523815	1	0.766667	1	0	1	0	1	1	1	1	1	0	1	0	0	0	1	1	1	0	1	1	0	0	1	1	0	0	0	0	0	0	0	0	0	0	1	0	1	1	1	0	0	0	1	0	1	1	0
GSM1523806	1	0.766667	1	0	1	0	1	0	0	0	0	0	1	0	0	0	1	0	0	0	1	1	1	0	0	1	1	1	0	1	1	1	1	0	0	1	0	1	1	0	0	1	0	0	1	1	1	0	0
GSM1523849	1	0.8	0	0	1	0	0	1	0	0	1	0	0	1	1	1	0	0	0	1	1	1	0	0	1	1	0	1	0	0	1	0	1	0	1	0	0	0	0	1	0	0	1	1	1	1	1	0	0
GSM1523796	1	1.36667	1	1	1	0	1	1	1	1	1	1	1	1	1	1	0	1	1	1	0	1	1	1	0	1	1	1	1	0	1	1	1	1	1	1	1	1	1	1	1	1	1	1	0	1	1	1	0
GSM1523846	1	1.83333	1	1	1	0	1	1	0	1	0	1	1	1	1	0	1	0	1	0	1	0	1	1	1	1	1	1	1	1	0	1	1	1	1	1	1	1	1	1	1	1	1	0	1	0	1	1	1
GSM1523777	1	1.9	1	1	1	0	1	1	0	1	0	0	1	1	1	1	0	1	0	1	1	1	1	1	0	1	1	1	0	0	0	0	1	1	1	0	1	0	1	1	1	1	0	1	0	1	0	0	0
GSM1523802	1	2.1	1	0	1	1	1	1	0	1	1	0	0	1	0	1	1	1	0	1	0	1	1	0	1	1	0	1	1	1	1	0	0	1	1	1	1	1	0	1	0	1	1	1	0	0	1	0	0
GSM1523787	1	2.23333	0	0	1	0	1	0	1	0	0	0	0	1	1	1	1	0	0	0	0	1	1	1	0	1	0	0	0	1	1	1	0	0	0	1	0	0	1	0	0	1	0	0	1	0	1	1	1
GSM1523879	1	2.63333	0	1	1	0	1	1	1	0	1	0	0	1	0	1	1	0	0	1	0	0	0	1	1	0	1	1	1	1	1	1	0	0	0	0	0	1	0	1	0	0	1	0	1	1	1	0	0
GSM1523779	1	2.8	0	1	1	0	1	1	0	1	1	1	1	0	0	1	1	1	0	1	1	1	1	1	1	1	0	0	0	1	1	0	0	0	0	0	0	1	0	0	0	1	0	0	0	1	0	1	0
GSM1523818	1	2.83333	1	1	1	0	1	1	0	1	1	0	0	1	0	0	0	1	0	0	1	1	1	0	0	0	1	1	0	1	1	0	1	0	1	1	1	1	0	0	0	0	0	1	1	0	0	0	0
GSM1523797	1	2.93333	0	1	1	1	1	1	1	0	1	0	1	1	1	0	1	1	1	1	0	0	1	1	0	1	0	0	0	1	0	1	0	1	0	1	0	0	0	0	0	1	0	1	1	1	0	1	1
GSM1523822	1	2.96667	0	1	1	0	1	1	0	1	1	1	1	0	0	1	0	0	1	0	1	0	0	0	0	1	1	0	0	0	1	0	1	1	0	1	0	1	0	0	0	1	0	0	0	1	1	0	1
GSM1523972	1	3	1	0	0	0	0	1	0	0	1	0	0	0	1	1	1	0	1	0	0	1	1	1	0	1	0	1	1	0	1	1	0	0	1	1	0	0	1	0	0	0	1	1	1	0	0	1	0
GSM1523950	1	3.06667	1	0	1	1	1	1	1	0	0	0	0	1	0	1	1	0	0	1	1	0	1	0	0	1	0	0	0	1	1	1	1	0	1	1	0	0	1	0	1	1	0	1	0	0	0	0	1
GSM1523910	1	3.23333	1	1	0	0	0	0	1	1	1	0	0	1	0	1	1	1	0	1	1	0	1	1	1	0	0	1	0	0	0	0	1	1	0	0	0	1	1	0	1	0	0	0	1	1	1	0	0
GSM1523830	1	3.23333	0	1	1	1	1	0	1	1	1	0	0	1	0	0	1	0	0	1	0	1	0	0	1	0	1	0	1	0	0	0	1	0	0	1	0	1	1	0	0	1	0	0	1	0	0	0	1
GSM1524015	1	3.3	1	1	1	0	1	0	1	1	1	1	1	0	0	1	0	0	1	1	0	0	0	0	0	0	0	0	0	1	0	1	1	1	0	0	0	1	0	1	0	1	1	1	1	1	1	0	1
GSM1523938	1	3.36667	1	1	1	0	1	1	1	1	0	0	0	0	0	0	0	1	0	1	1	0	0	0	0	1	1	0	0	1	1	0	0	1	0	1	0	1	0	0	0	0	1	1	0	1	0	0	1
GSM1523778	1	3.46667	0	1	1	0	1	1	0	1	1	1	1	0	1	1	0	1	1	0	1	1	1	0	0	1	0	0	1	1	0	1	1	0	0	0	0	1	0	1	1	0	0	0	1	0	0	1	1
GSM1524023	1	3.9	0	1	1	1	1	1	0	0	0	0	1	0	0	0	0	1	1	1	0	0	0	0	1	0	0	1	0	1	1	0	0	1	1	0	1	0	1	1	1	0	1	1	1	0	0	1	1
GSM1524008	1	3.96667	1	1	1	0	1	0	0	0	1	1	0	0	0	0	0	1	0	1	1	0	1	1	0	0	0	0	1	0	1	1	1	1	0	1	1	1	1	1	0	0	0	1	1	0	0	1	1
GSM1523894	1	3.96667	1	0	0	0	0	1	1	0	0	0	1	0	1	0	0	1	1	1	1	0	1	1	0	1	0	1	1	0	1	1	1	1	0	1	0	1	1	0	1	0	1	1	1	0	1	1	0
GSM1523841	1	4.1	1	0	1	1	1	0	1	1	0	0	0	0	1	0	0	1	1	0	0	1	1	1	0	0	0	1	0	0	0	0	0	0	1	1	0	0	0	1	1	0	1	1	1	1	1	1	1
GSM1524018	1	4.13333	1	0	1	0	1	1	1	0	1	0	1	0	0	1	1	1	1	1	1	0	1	1	0	0	1	1	1	0	1	1	1	1	1	0	1	1	0	1	1	1	0	1	1	0	1	1	1
GSM1523813	1	4.33333	0	1	1	0	1	1	1	1	1	1	1	0	1	1	1	0	1	0	1	1	1	0	0	0	1	0	0	0	1	0	1	0	1	0	1	1	0	0	1	1	0	0	1	0	1	1	1
GSM1523877	1	4.36667	0	0	1	0	0	0	1	0	0	1	1	0	1	0	0	1	1	0	0	0	0	0	1	1	0	1	1	1	0	1	1	0	1	1	1	1	1	1	1	1	1	1	1	1	1	0	1
GSM1524021	1	4.63333	1	1	1	1	1	0	0	1	1	0	0	0	1	1	1	1	1	1	1	0	1	0	1	0	1	0	1	0	1	0	0	1	1	1	1	0	0	0	0	0	1	0	1	0	1	1	1
GSM1523863	1	5.56667	0	1	1	1	1	0	0	0	1	1	0	0	0	0	0	1	1	0	1	0	0	1	0	0	0	1	1	0	0	0	0	0	1	0	0	1	0	1	1	0	1	0	1	1	0	1	1
GSM1523960	1	5.66667	1	0	1	0	0	1	1	1	0	0	0	0	0	1	1	0	1	1	1	0	0	0	1	0	1	1	0	0	0	0	0	1	0	0	1	0	1	1	0	0	0	1	1	1	1	0	1
GSM1523840	1	5.66667	1	0	1	0	1	0	1	1	1	0	1	0	0	1	1	1	0	1	1	1	0	1	1	0	1	1	1	1	1	1	1	1	1	1	0	1	1	1	1	1	1	1	1	1	0	1	1
GSM1524001	1	5.73333	1	0	1	0	1	0	0	1	1	0	0	1	1	1	0	1	1	1	0	0	1	0	1	1	1	0	1	1	1	1	1	1	0	1	0	1	1	0	1	1	1	0	0	0	0	0	0
GSM1523948	1	5.76667	1	0	1	0	0	0	0	0	1	0	1	1	1	1	0	0	1	1	0	0	0	0	1	1	1	1	0	0	1	0	1	1	0	0	1	0	0	1	1	0	0	1	0	0	0	1	1
GSM1523869	1	5.8	0	1	1	1	1	0	0	0	0	0	1	1	1	0	0	0	1	1	1	0	1	0	0	1	1	1	0	1	1	1	1	1	1	0	0	1	0	1	1	1	1	0	1	0	1	0	1
GSM1523799	1	5.83333	1	1	1	0	1	1	0	1	0	1	1	1	1	0	1	0	1	0	0	1	1	1	0	0	1	0	1	0	1	0	1	0	0	1	0	0	0	0	1	0	1	0	1	1	0	0	0
GSM1523728	1	5.9	0	1	1	0	1	1	0	1	1	0	0	1	1	1	0	0	0	0	1	0	0	0	0	1	1	0	1	1	1	0	1	0	1	0	0	0	1	0	1	1	1	1	0	0	0	0	1
GSM1523901	1	5.93333	0	0	0	0	0	0	1	1	1	1	0	0	1	1	1	1	1	0	0	0	1	1	1	1	1	0	1	1	1	0	1	1	1	0	0	1	1	0	1	0	1	1	0	1	0	1	0
GSM1523890	1	6.03333	1	0	1	1	1	1	1	1	0	0	1	0	1	0	0	1	0	1	1	1	0	1	1	0	0	0	1	1	0	1	1	0	1	0	0	1	1	1	1	1	1	0	0	1	1	1	1
GSM1523829	1	6.06667	1	0	1	0	1	1	1	1	1	1	1	0	0	1	1	0	0	1	0	0	0	0	1	0	1	1	0	1	1	0	1	1	0	0	1	1	0	1	0	1	1	0	0	1	0	0	1
GSM1523775	1	6.06667	1	1	1	0	1	0	1	1	0	1	1	0	1	1	0	0	1	1	0	1	0	0	0	0	0	1	1	1	0	0	0	0	1	1	1	1	1	1	1	1	0	0	0	1	0	0	1
GSM1523800	1	6.1	0	1	1	0	1	1	0	0	0	0	1	0	0	0	0	1	0	0	1	0	0	0	1	1	1	0	1	0	1	1	1	0	1	0	0	0	0	0	0	0	0	1	0	0	0	0	1
GSM1524009	1	6.16667	1	1	1	0	1	1	0	0	0	1	0	1	0	1	0	1	1	1	0	0	0	1	1	1	0	1	1	1	1	1	0	1	0	0	1	1	0	1	1	1	1	0	1	0	1	0	0
GSM1523748	1	6.16667	1	0	1	0	0	0	1	0	1	0	0	1	1	0	0	0	0	0	0	1	1	1	1	1	1	1	1	1	0	1	1	1	1	1	0	0	0	1	0	0	0	1	1	1	1	0	0
GSM1523954	1	6.23333	1	0	1	0	0	1	0	0	0	0	0	1	0	1	1	0	0	0	1	0	0	0	0	0	0	0	0	0	0	1	1	0	1	0	0	0	0	1	0	0	1	1	1	1	0	0	0
GSM1523768	1	6.36667	1	0	1	0	1	0	1	0	1	0	0	1	1	0	1	1	0	0	0	0	1	0	0	1	1	0	0	1	0	0	1	0	0	1	0	1	0	0	1	1	0	1	0	1	1	1	1
GSM1523979	1	6.7	1	1	1	0	1	0	1	0	0	0	0	0	0	1	0	1	0	1	1	1	1	0	1	0	0	1	1	1	1	1	1	0	1	0	1	0	1	0	1	1	1	1	1	0	1	1	1
GSM1523809	1	6.7	1	0	1	0	1	0	0	1	0	1	1	1	0	0	1	0	1	1	0	1	1	1	1	1	1	0	1	1	1	0	0	1	0	0	1	1	0	0	0	1	0	0	0	1	1	0	0
GSM1524004	1	6.96667	0	1	1	0	1	1	0	0	0	0	0	0	1	1	1	0	1	0	0	0	1	0	1	0	1	1	1	0	1	0	1	0	0	0	1	0	0	0	0	0	1	0	0	0	1	1	1
GSM1523844	1	7.4	0	0	1	0	0	1	1	0	1	1	1	0	0	1	0	1	1	1	1	1	0	0	0	0	0	1	0	0	1	1	0	0	1	0	1	1	1	0	0	0	0	1	1	1	1	1	0
GSM1523962	1	7.5	1	0	1	0	0	1	1	0	1	0	1	1	0	0	1	0	0	0	1	1	1	0	1	0	0	1	0	0	0	0	1	0	1	0	0	0	1	1	1	1	1	1	1	0	1	0	1
GSM1523923	1	7.66667	0	1	1	1	1	1	1	1	0	1	1	1	1	0	1	0	1	1	1	1	1	1	1	1	1	0	0	1	0	0	1	0	1	1	0	1	1	1	1	1	0	0	0	0	0	0	1
GSM1523783	1	7.66667	0	0	1	1	1	0	1	0	1	0	0	1	0	1	1	1	1	0	0	1	1	0	0	1	0	1	1	1	0	1	0	0	1	1	1	1	0	0	1	1	1	0	1	0	1	0	1
GSM1523922	1	7.86667	0	1	1	0	1	1	1	1	0	0	1	0	0	0	1	0	0	0	1	0	1	0	0	0	1	1	0	1	0	0	1	1	0	0	0	0	0	0	0	0	0	1	1	0	0	1	0
GSM1523785	1	7.93333	0	1	1	0	1	0	0	0	0	1	0	0	0	0	0	0	1	1	1	1	1	1	1	0	1	0	1	1	1	1	1	0	1	1	0	0	1	0	0	1	1	0	1	1	1	1	1
GSM1523780	1	8.03333	1	1	1	0	1	1	1	1	1	1	1	1	1	1	0	1	1	0	0	1	1	1	1	1	0	1	1	0	1	1	0	1	1	1	0	1	1	1	1	1	0	0	0	1	0	1	0
GSM1523845	1	8.1	0	1	1	0	1	1	1	1	1	1	1	1	1	0	1	1	1	0	0	0	1	1	0	1	1	1	1	0	1	1	1	1	1	0	0	0	0	1	1	1	1	1	0	1	1	0	1
GSM1523927	1	8.43333	1	0	1	1	1	1	1	1	0	0	0	1	0	1	1	0	0	0	0	1	1	0	1	0	1	0	0	0	0	0	1	0	0	1	0	0	0	1	0	0	0	1	0	0	0	1	0
GSM1523782	1	8.43333	1	0	1	1	1	1	0	0	1	1	0	0	0	1	0	1	1	1	1	0	1	1	0	1	1	0	0	0	1	0	0	0	0	0	1	0	0	0	0	0	0	1	1	1	0	0	0
GSM1523872	1	8.76667	1	0	1	0	0	1	1	0	1	1	1	0	0	1	1	0	0	0	1	0	0	1	0	0	0	1	1	0	1	0	1	0	1	0	0	1	1	1	1	0	1	0	1	1	0	1	1
GSM1524003	1	8.9	1	1	1	0	1	0	0	0	1	0	0	1	1	0	1	0	1	0	0	0	0	0	0	1	1	1	1	0	0	1	0	0	0	0	0	0	1	0	0	0	0	1	0	0	1	0	1
GSM1523852	1	8.9	0	0	1	0	0	0	0	1	1	0	1	1	1	1	1	1	0	1	1	1	0	1	0	1	0	0	1	1	1	1	0	1	0	0	1	0	0	1	1	1	0	0	1	1	1	1	0
GSM1523930	1	8.93333	0	1	1	1	1	0	1	1	0	1	0	1	0	0	1	1	1	0	0	0	0	0	1	1	0	1	0	1	0	0	1	0	0	1	1	0	0	0	0	1	0	1	0	0	1	1	1
GSM1523819	1	9.36667	1	0	1	0	1	0	1	1	1	1	0	0	0	1	0	0	0	1	1	1	0	0	0	1	0	0	1	0	1	1	0	1	0	0	0	0	1	0	0	0	1	1	1	0	1	0	0
GSM1524060	1	9.4	1	0	1	0	1	0	0	1	0	1	1	1	0	0	1	0	1	1	1	1	1	1	0	0	1	0	0	0	0	1	0	0	0	0	0	0	0	0	0	1	0	0	0	1	0	0	1
GSM1523839	1	9.6	0	1	1	0	1	0	1	1	1	0	1	0	0	1	1	1	0	0	1	1	0	1	1	1	0	1	1	0	0	1	1	0	1	1	1	0	1	1	1	0	1	0	1	1	1	1	0
GSM1524027	1	9.7	1	0	1	0	1	0	1	0	1	0	0	0	1	1	1	0	0	0	1	0	0	1	1	1	1	0	1	0	1	1	0	0	0	0	0	0	0	0	0	1	0	1	0	1	1	1	1
GSM1523936	1	9.7	1	1	1	0	1	1	0	0	1	0	0	1	1	0	0	0	0	0	1	1	1	0	1	0	1	0	0	0	0	0	0	1	1	0	0	0	1	0	1	0	1	1	0	0	0	1	0
GSM1523867	1	9.76667	1	0	1	0	0	1	0	0	0	0	1	1	1	1	1	0	1	1	0	0	0	1	0	0	1	0	0	0	1	0	0	0	1	1	0	1	0	1	0	1	0	1	0	1	0	0	0
GSM1523801	1	9.8	0	1	1	0	1	1	1	0	0	1	1	0	1	1	0	1	1	1	1	0	1	0	0	0	0	0	1	1	1	1	0	0	0	0	0	1	1	1	0	1	1	1	1	0	1	1	1
GSM1523826	1	10.0333	1	1	1	0	1	0	0	0	1	1	1	1	0	1	1	1	1	1	0	1	1	1	0	1	1	1	1	0	1	0	1	0	0	1	1	0	0	1	1	1	1	1	0	0	0	1	1
GSM1523803	1	10.2	1	0	1	0	1	0	0	1	1	1	1	1	0	0	1	1	0	1	0	0	0	0	0	0	1	0	0	0	1	0	1	0	0	0	0	1	0	0	0	1	0	0	0	1	1	1	1
GSM1523961	1	10.8333	1	0	1	0	0	1	0	1	0	1	1	0	0	0	0	0	0	1	0	0	0	1	0	1	0	0	0	1	0	0	0	1	1	0	1	0	0	1	0	0	0	1	1	0	0	1	0
GSM1523808	1	10.8333	0	1	1	1	1	1	1	1	1	1	1	1	1	0	0	0	0	0	1	1	0	0	0	1	0	0	1	1	0	0	1	1	0	1	1	0	1	1	0	1	1	0	0	0	0	1	1
GSM1523977	1	11.3333	1	1	1	0	1	0	1	0	1	1	1	1	1	0	0	0	0	0	0	0	1	0	0	0	0	1	0	0	0	0	0	0	1	1	1	0	1	1	0	0	1	1	1	0	0	1	0
GSM1523792	1	11.6333	1	1	1	0	1	1	1	0	1	1	1	0	1	1	0	1	1	0	1	0	0	1	1	1	0	1	1	0	0	1	1	1	0	1	1	0	1	0	1	1	1	1	0	0	1	1	0
GSM1523859	1	11.6667	0	1	1	0	1	0	1	1	1	0	1	1	0	0	1	0	1	1	1	1	0	1	0	1	0	0	1	1	1	0	0	1	1	1	0	0	0	1	1	1	1	1	1	0	0	0	1
GSM1524039	1	11.7	1	0	1	0	0	0	1	0	1	0	1	0	1	1	0	0	1	1	0	1	0	1	1	0	0	0	1	0	0	1	0	0	1	0	1	0	1	0	0	0	1	1	0	0	0	1	0
GSM1523983	1	11.8	1	1	1	0	1	1	1	0	0	1	1	0	1	0	0	0	1	0	1	1	0	0	0	1	0	1	0	0	1	1	0	1	1	0	0	0	0	1	0	0	1	1	1	1	0	1	1
GSM1523993	1	11.9	0	1	1	0	1	0	0	1	0	1	1	1	1	0	1	0	0	0	0	1	0	1	0	0	1	1	1	1	0	1	1	1	1	0	1	1	0	1	1	0	1	0	1	1	0	0	1
GSM1524061	1	12.1333	1	0	1	0	1	1	1	0	1	0	0	1	0	0	1	0	0	0	0	1	1	0	1	0	1	1	0	0	0	0	1	0	0	1	1	1	0	0	0	0	0	1	0	1	0	0	1
GSM1524042	1	12.1333	1	0	1	0	0	0	0	1	1	1	0	1	0	1	1	0	0	1	1	1	1	0	0	1	1	0	0	0	0	0	0	0	1	0	0	1	1	0	1	1	0	1	0	0	1	0	0
GSM1524030	1	12.1333	0	0	1	0	1	0	0	0	1	1	0	0	0	1	1	0	0	0	0	0	1	1	1	0	0	1	1	1	0	0	0	1	1	1	1	1	0	1	0	0	0	0	1	0	0	1	1
GSM1523955	1	12.1333	1	1	1	0	1	1	0	0	0	0	0	1	0	1	0	0	0	0	1	0	1	0	0	0	0	0	0	1	0	1	1	0	1	1	1	0	0	0	1	0	1	1	1	0	1	0	0
GSM1523921	1	12.2	0	1	1	0	1	1	1	0	0	1	0	1	1	1	1	0	0	0	0	0	0	0	1	1	0	0	0	1	0	1	1	0	1	1	0	0	1	0	0	1	0	1	0	0	1	1	0
GSM1523920	1	12.2333	1	0	1	0	0	0	1	0	1	0	1	0	1	1	0	0	1	0	0	0	0	1	0	1	0	1	1	0	0	0	1	0	1	1	0	0	0	1	1	0	0	1	1	0	1	0	1
GSM1523976	1	13.0333	0	0	1	0	1	1	1	0	0	0	1	0	1	0	0	0	1	0	0	0	1	1	1	0	1	0	0	0	0	1	0	1	1	1	0	1	1	1	0	1	0	0	1	0	1	1	0
GSM1523771	1	13.1	0	1	1	0	1	0	0	0	1	0	0	0	0	0	1	0	1	0	1	1	0	1	1	1	1	1	1	0	1	0	0	1	0	1	1	0	0	0	1	1	0	1	1	0	0	0	0
GSM1523791	1	13.6	0	1	1	1	1	0	0	0	0	1	0	0	1	0	0	0	1	1	0	1	0	0	1	0	0	1	1	0	1	1	0	1	1	1	1	0	1	0	0	0	0	0	1	0	0	1	0
GSM1523931	1	13.7333	1	0	1	0	1	1	1	0	0	0	1	1	1	1	1	0	0	1	1	1	1	1	1	1	1	0	1	0	0	0	0	0	1	0	0	0	0	0	0	1	0	1	0	1	1	1	1
GSM1523793	1	13.8667	1	1	1	0	1	1	1	1	1	1	0	1	1	1	0	1	1	1	0	1	0	1	1	1	1	1	1	0	0	0	1	1	0	0	1	1	0	0	0	1	0	0	0	1	1	0	0
GSM1523784	1	14	1	1	1	1	1	0	1	0	1	0	1	0	1	0	0	1	0	0	1	0	0	1	1	1	0	0	0	1	1	0	0	1	1	1	0	0	0	1	1	0	0	1	1	0	1	0	0
GSM1523832	1	14.1	1	0	1	0	1	1	1	1	0	0	1	0	0	0	1	1	1	1	1	1	1	1	1	0	0	0	0	1	0	1	0	0	1	1	1	0	0	0	0	1	1	0	1	0	0	1	0
GSM1523925	1	14.1333	1	0	1	0	1	0	1	0	0	1	0	0	0	1	1	1	0	0	1	0	1	1	0	0	0	0	0	0	0	1	1	0	0	0	0	1	0	1	1	0	0	1	0	0	1	1	0
GSM1524020	1	14.4667	1	1	1	0	1	0	1	1	1	1	0	1	1	0	1	0	0	0	1	0	1	0	0	0	1	0	0	1	1	0	0	0	0	0	1	1	1	0	0	0	0	0	0	1	0	0	1
GSM1524051	1	14.9667	1	1	0	0	1	1	0	0	1	1	0	0	0	0	0	0	0	1	0	0	1	0	0	1	0	0	0	0	0	0	0	0	0	0	0	1	1	0	0	1	1	1	0	1	0	0	1
GSM1523786	1	15.2667	1	1	1	0	1	0	0	0	1	0	0	0	1	1	1	1	0	1	0	1	1	1	0	0	0	0	0	1	1	1	1	0	0	1	0	1	0	1	0	0	0	0	0	1	1	0	0
GSM1523794	1	15.3333	1	1	1	0	1	0	1	1	0	0	1	1	1	1	0	1	1	0	0	1	1	0	1	1	0	1	1	1	1	0	1	1	0	1	1	0	1	1	0	1	1	0	1	0	0	1	0
GSM1523795	1	15.6333	0	1	1	0	1	1	1	0	0	1	1	1	1	1	1	1	1	1	0	1	1	0	0	0	1	1	1	1	0	1	1	1	1	0	1	1	1	1	1	0	1	0	1	1	1	1	1
GSM1523990	1	16.5667	1	0	1	0	0	1	0	1	0	1	1	0	1	1	1	0	1	0	0	0	1	1	1	0	1	0	1	0	0	1	0	1	1	0	1	1	1	1	1	0	1	1	1	1	0	0	0
GSM1523992	1	17.2667	1	0	1	0	0	1	0	1	0	0	0	0	0	0	0	0	0	0	0	0	0	1	0	0	1	1	0	0	1	0	1	0	1	1	0	0	1	1	1	0	0	0	1	1	0	1	1
GSM1523991	1	17.9333	1	0	1	0	0	1	0	0	0	0	0	0	1	0	0	1	1	0	0	1	0	1	0	1	0	1	0	1	0	0	0	1	1	0	1	1	1	0	1	1	1	1	1	1	0	0	0
GSM1523939	1	18	1	1	1	0	1	1	1	1	0	1	0	1	1	0	0	0	1	1	1	1	1	1	0	0	1	0	0	0	1	0	1	0	0	0	0	1	0	1	1	0	0	0	0	1	0	1	0
GSM1524016	1	18.1667	0	1	1	0	1	1	1	0	0	0	0	0	0	1	1	1	0	0	1	0	1	1	1	0	1	1	0	1	1	0	0	0	1	1	1	1	0	1	0	0	1	0	0	1	0	1	1
GSM1523884	1	18.1667	1	1	1	0	1	1	0	0	1	1	0	0	0	0	0	1	1	1	1	1	0	0	0	1	0	0	1	0	1	1	0	1	1	0	0	0	1	1	0	0	1	1	1	1	1	0	0
GSM1524035	1	18.2	0	1	1	0	1	1	0	0	1	0	1	1	0	1	1	0	0	0	0	1	1	0	1	1	0	1	1	1	0	0	1	1	1	0	1	0	0	1	0	0	0	0	0	0	0	0	0
GSM1523994	1	18.3	1	0	1	0	0	0	0	1	1	1	0	1	0	1	0	1	1	1	0	0	1	0	0	1	0	0	0	0	0	0	0	0	0	0	0	1	1	1	1	1	0	0	0	1	0	1	1
GSM1523788	1	18.3	0	1	1	0	1	0	0	0	1	1	1	0	1	0	0	0	1	1	0	1	0	0	0	1	0	1	0	1	0	0	0	1	0	1	1	0	1	1	1	1	0	1	1	1	1	0	0
GSM1523828	1	18.5333	0	0	1	0	1	1	0	1	1	1	1	1	1	1	0	1	1	1	1	0	1	1	0	1	1	1	1	0	0	1	1	1	1	0	1	1	0	1	1	0	1	1	0	1	1	1	1
GSM1524043	1	18.6333	1	0	0	0	0	0	0	1	0	1	0	1	0	0	1	0	0	1	0	0	1	0	0	1	1	1	0	0	0	0	0	0	0	0	0	0	1	0	0	0	0	0	0	0	1	0	1
GSM1523823	1	18.7667	1	0	1	0	1	1	1	1	1	1	1	0	0	1	1	0	1	0	1	1	1	1	1	0	1	1	1	1	0	0	1	1	0	1	0	1	1	1	0	1	0	0	1	1	1	1	0
GSM1523885	1	19.0667	1	0	1	0	0	1	0	1	0	1	0	0	0	1	0	1	1	0	1	0	0	0	1	0	0	0	1	0	0	0	1	0	0	1	0	1	1	0	1	0	0	0	1	1	1	1	1
GSM1524010	1	21.7	0	1	1	0	1	0	0	0	0	0	0	0	0	0	1	0	0	1	0	1	0	1	0	0	1	1	0	1	1	0	0	0	0	1	0	1	1	0	1	0	1	0	0	1	0	0	1
GSM1523956	1	21.7333	1	0	1	0	0	1	0	0	0	0	0	1	0	0	0	0	0	0	1	1	0	0	0	1	1	0	0	1	0	1	0	0	0	1	0	0	0	0	0	1	0	1	0	0	1	0	0
GSM1524012	1	23.5333	0	0	1	1	1	0	1	0	1	0	0	1	1	0	0	0	0	1	0	0	1	1	0	0	0	0	1	0	1	0	0	0	0	1	0	0	0	0	0	1	0	1	0	0	0	0	1
GSM1523810	1	24.5	1	1	1	0	1	0	1	1	1	1	1	0	1	1	0	1	0	1	0	0	1	1	1	0	0	0	1	0	0	0	1	0	1	1	0	1	1	0	0	1	1	1	0	1	0	1	0
GSM1523838	1	24.5333	1	0	1	0	1	1	1	1	0	1	0	0	0	1	0	1	1	1	1	1	0	1	1	1	0	1	1	1	1	1	0	1	1	1	1	1	1	1	1	0	1	0	1	1	1	1	1
GSM1523853	1	24.8	1	0	1	0	0	1	0	1	0	0	0	0	1	1	1	1	1	0	1	1	0	0	1	1	1	1	1	0	1	1	0	1	0	1	1	0	0	1	0	1	1	1	0	1	0	1	0
GSM1523935	1	25.9	1	1	1	0	1	0	0	0	0	1	1	1	0	0	0	0	0	0	0	0	0	1	1	0	0	1	1	0	0	0	1	0	0	0	0	1	0	1	1	0	1	0	1	1	0	0	0
GSM1523817	1	26.5667	1	0	1	0	1	1	1	1	1	1	0	1	0	1	1	1	0	0	1	1	0	0	0	1	0	0	1	1	1	0	1	0	0	1	1	1	1	1	1	1	0	1	1	1	1	1	0
GSM1523986	1	27.5333	0	1	1	0	1	0	1	0	1	0	1	0	0	1	0	0	1	1	1	0	1	1	1	0	1	1	1	0	0	0	0	0	0	0	1	0	0	1	0	0	0	1	1	1	0	1	1
GSM1524062	1	27.8	1	1	1	0	1	0	1	0	1	1	0	0	1	0	1	1	1	1	1	0	1	1	0	0	0	1	1	1	0	1	1	1	1	0	0	0	1	1	1	0	1	1	1	1	1	1	1
GSM1523857	1	28.0667	1	0	1	0	0	1	0	1	1	1	0	1	1	0	0	0	0	0	1	0	0	0	1	0	1	0	0	1	1	0	1	0	0	0	1	1	0	0	1	1	0	0	1	0	0	0	1
GSM1523876	1	30	0	0	1	0	0	1	1	1	1	1	1	1	0	0	1	0	0	0	0	0	1	1	0	1	1	1	1	0	1	1	0	1	1	1	1	1	0	0	1	1	1	0	1	1	1	1	0
GSM1523745	1	30.0333	1	0	1	0	0	1	0	0	0	0	0	0	1	1	0	0	0	0	0	0	0	0	1	0	0	0	0	0	1	1	0	1	1	0	0	0	0	1	0	0	1	1	0	0	0	0	1
GSM1523833	1	31.4	1	0	1	0	1	0	1	1	0	1	1	1	1	1	0	1	1	0	0	0	0	0	0	0	1	0	1	1	1	0	0	0	1	1	0	1	1	1	1	1	1	1	0	1	0	0	1
GSM1523963	1	32.4333	1	0	1	0	0	0	1	0	1	0	1	0	0	0	0	1	1	1	1	1	1	0	1	0	0	0	0	1	0	0	1	1	1	0	1	0	1	0	0	1	0	1	1	0	1	0	0
GSM1524026	1	34.6667	1	1	1	0	1	0	0	0	0	1	0	1	0	1	1	0	0	1	0	0	1	1	0	0	1	0	0	0	0	0	0	0	0	0	1	1	1	0	1	0	0	0	0	0	0	0	0
GSM1523769	1	35.4667	1	0	1	0	1	1	0	1	0	1	1	1	1	1	1	1	1	1	1	1	0	1	1	0	1	0	1	0	0	1	1	1	0	1	1	1	1	0	1	0	1	0	1	0	1	0	1
GSM1523969	1	35.8667	0	1	0	1	1	0	1	0	1	0	0	1	0	1	0	0	0	0	0	0	0	1	1	1	0	0	0	1	0	1	1	1	1	0	1	0	0	1	1	0	1	1	1	0	1	0	0
GSM1523747	1	36.3	1	0	1	0	0	1	0	0	0	0	0	1	0	1	1	1	0	0	1	0	0	0	0	0	0	0	0	0	0	1	0	0	0	0	0	0	0	0	0	1	1	0	0	1	1	0	0
GSM1524011	1	36.5	1	1	1	1	1	1	1	1	1	1	1	0	1	1	1	1	1	0	1	1	1	1	1	1	1	1	0	1	1	1	0	1	0	1	1	1	1	0	1	0	1	0	1	0	0	0	1
GSM1523898	1	38.4333	1	1	0	0	1	0	1	1	0	1	1	0	0	0	1	0	0	1	1	0	1	1	0	0	0	1	0	0	1	0	1	0	0	0	1	1	1	1	0	0	1	1	0	1	0	1	1
GSM1523861	1	40.8333	0	0	1	0	0	1	0	1	1	0	0	1	1	1	0	1	1	1	1	1	0	1	1	1	0	1	1	1	1	0	1	1	1	1	1	0	1	0	1	0	1	1	0	1	1	1	0
GSM1523996	1	42.3667	1	0	1	0	1	0	0	1	1	0	0	0	1	0	1	1	1	1	1	1	1	1	0	0	1	1	1	1	0	1	0	1	1	0	0	1	1	1	1	0	1	1	1	0	1	1	1
GSM1523911	1	43.4333	0	1	1	0	1	0	0	1	0	1	0	1	1	1	0	1	1	0	1	1	1	1	1	0	0	1	1	1	1	1	0	0	0	0	0	1	1	0	1	1	1	0	1	1	1	0	0
GSM1524029	1	46.2	1	0	1	0	0	1	0	0	0	0	0	1	0	0	1	0	0	0	1	1	0	0	1	0	1	0	0	1	1	1	1	0	1	1	0	1	1	0	0	1	0	1	0	0	1	0	0
GSM1523824	1	49.4667	1	1	1	0	1	0	1	1	1	0	0	1	1	1	1	1	0	1	0	0	0	1	1	0	1	1	0	0	1	0	1	0	1	1	0	1	1	1	0	1	1	1	0	0	0	0	0
GSM1523880	1	49.8667	1	1	1	0	1	0	1	0	0	0	0	0	1	1	1	1	1	0	1	1	0	1	0	0	1	0	0	0	0	1	1	0	1	0	0	0	0	1	0	1	1	0	0	1	1	0	0
GSM1524025	1	57.2	0	1	1	0	1	0	1	1	0	1	1	1	0	0	1	0	0	1	1	0	0	0	1	0	0	1	0	0	0	0	0	0	0	0	0	1	0	0	0	0	0	0	0	1	0	0	0
GSM1523883	1	57.2667	1	0	1	0	0	0	1	1	1	0	1	1	1	1	1	0	0	0	1	1	1	1	0	0	1	0	0	1	1	1	0	1	0	1	0	1	0	1	0	0	1	0	1	1	1	0	0
GSM1523995	1	57.7667	1	1	1	0	1	0	0	0	0	1	0	0	0	0	0	1	1	0	1	0	0	1	0	0	1	0	1	0	1	0	1	1	1	0	0	1	0	1	1	1	1	1	1	0	0	1	0
GSM1524022	1	59.1667	0	0	1	0	1	0	0	1	0	1	1	1	0	1	0	0	0	0	0	1	1	1	0	1	0	1	1	0	0	1	0	0	0	0	1	0	0	1	1	0	1	0	1	1	0	1	0
GSM1523770	1	73.7333	1	1	1	0	1	1	1	0	0	1	1	0	0	0	0	0	0	0	1	1	1	1	1	1	0	1	1	1	1	1	0	1	1	1	0	1	1	1	1	1	1	1	1	0	1	1	1
GSM1524053	1	81.3667	0	1	1	0	1	0	1	0	1	0	0	0	0	1	1	1	1	1	1	1	0	1	1	0	0	1	0	1	1	1	1	1	1	1	1	0	0	0	1	1	0	1	1	1	1	0	1
[truncated: 210 more columns]
